# Supplementary material for: 1-Methyl-3,3-bis­[(4-methyl­phen­yl)sulfan­yl]piperidin-2-one
Source: Acta Crystallogr Sect E Struct Rep Online. 2011 Sep 30;67(Pt 10):o2759. doi: 10.1107/S1600536811037111 (PMC3201309; doi:10.1107/S1600536811037111)
Supplement: Supplementary file 1 [file e-67-o2759-sup1.cif]

##############################################################################
#                                                                            #
# This CIF contains the data in a paper accepted for publication in          #
# Acta Crystallographica Section E. It conforms to the requirements of       #
# Notes for Authors for Acta Crystallographica Section E, and has been       #
# peer reviewed under the auspices of the IUCr Commission on Journals.       #
#                                                                            #
# Full details of the Crystallographic Information File format               #
# are given in the paper "The Crystallographic Information File (CIF):       #
# a New Standard Archive File for Crystallography" by S. R. Hall, F. H.      #
# Allen and I. D. Brown [Acta Cryst. (1991), A47, 655-685].                  #
#                                                                            #
# The current version of the core CIF dictionary is obtainable from          #
# ftp://ftp.iucr.org/pub/cif_core.dic.                                       #
#                                                                            #
# Software is freely available for graphical display of the structure(s)     #
# in this CIF. For information consult the CIF software page                 #
# http://www.iucr.org/resources/cif/software.                                #
#                                                                            #
# This file may be used for bona fide research purposes within the           #
# scientific community so long as proper attribution is given to the journal # 
# article from which it was obtained.                                        #
#                                                                            #
##############################################################################
data_global
_audit_creation_method     SHELXL-97
_journal_date_recd_electronic     2011-09-11
_journal_date_accepted     2011-09-13
_journal_name_full     'Acta Crystallographica, Section E'
_journal_year     2011
_journal_volume     67
_journal_issue     10
_journal_page_first     o2759
_journal_page_last     o2759
_journal_paper_category     QO
_journal_coeditor_code     HG5094
_publ_contact_author_name     ' Julio Zukerman-Schpector '
_publ_contact_author_address
;
Department of Chemistry,
Universidade Federal de S\~ao Carlos,
13565-905 S\~ao Carlos
SP
Brazil
;
_publ_contact_author_email     julio@power.ufscar.br
_publ_contact_author_fax     ' 55 16 33518208 '
_publ_contact_author_phone     ' 55 16 33518350 '
_publ_section_title
;
1-Methyl-3,3-bis[(4-methylphenyl)sulfanyl]piperidin-2-one
;
loop_
    _publ_author_name
    _publ_author_address
    'Zukerman-Schpector, Julio'
;
Department of Chemistry,
Universidade Federal de S\~ao Carlos,
13565-905 S\~ao Carlos
SP
Brazil
;
    'Olivato, Paulo R.'
;
Chemistry Institute
Universidade de S\~ao Paulo,
05508-000 S\~ao Paulo-SP
Brazil
;
    'Cerqueira Jr, Carlos R.'
;
Chemistry Institute
Universidade de S\~ao Paulo,
05508-000 S\~ao Paulo-SP
Brazil
;
    'Santos, Jean M. M.'
;
Chemistry Institute
Universidade de S\~ao Paulo,
05508-000 S\~ao Paulo-SP
Brazil
;
    'Ng, Seik Weng'
;
Department of Chemistry,
University of Malaya,
50603 Kuala Lumpur,
Malaysia
and
Chemistry Department, Faculty of Science, King Abdulaziz University,
PO Box 80203 Jeddah, Saudi Arabia
;
    'Tiekink, Edward R. T.'
;
Department of Chemistry,
University of Malaya,
50603 Kuala Lumpur,
Malaysia
;
data_I
_audit_creation_method     SHELXL-97
_chemical_name_systematic
;
1-Methyl-3,3-bis[(4-methylphenyl)sulfanyl]piperidin-2-one
;
_chemical_name_common     ?
_chemical_formula_moiety     'C20 H23 N O S2'
_chemical_formula_sum     'C20 H23 N O S2'
_chemical_formula_iupac     'C20 H23 N O S2'
_chemical_formula_weight     357.53
_chemical_melting_point     ?
_symmetry_cell_setting     monoclinic
_symmetry_space_group_name_H-M     'P 21/n'
_symmetry_space_group_name_Hall     '-P 2yn'
loop_
    _symmetry_equiv_pos_as_xyz
    'x, y, z'
    '-x+1/2, y+1/2, -z+1/2'
    '-x, -y, -z'
    'x-1/2, -y-1/2, z-1/2'
_cell_length_a     7.89430(10)
_cell_length_b     9.8078(2)
_cell_length_c     23.9145(4)
_cell_angle_alpha     90.00
_cell_angle_beta     92.8030(10)
_cell_angle_gamma     90.00
_cell_volume     1849.38(5)
_cell_formula_units_Z     4
_cell_measurement_reflns_used     8545
_cell_measurement_theta_min     3.7
_cell_measurement_theta_max     74.2
_cell_measurement_temperature     100(2)
_exptl_crystal_description     block
_exptl_crystal_colour     colourless
_exptl_crystal_size_max     0.25
_exptl_crystal_size_mid     0.20
_exptl_crystal_size_min     0.15
_exptl_crystal_density_diffrn     1.284
_exptl_crystal_density_meas     ?
_exptl_crystal_density_method     'not measured'
_exptl_crystal_F_000     760
_exptl_absorpt_coefficient_mu     2.645
_exptl_absorpt_correction_type     multi-scan
_exptl_absorpt_process_details     '(CrysAlis PRO; Agilent, 2010)'
_exptl_absorpt_correction_T_min     0.558
_exptl_absorpt_correction_T_max     0.692
_exptl_special_details
;
;
_diffrn_ambient_temperature     100(2)
_diffrn_radiation_type     CuK\a
_diffrn_radiation_wavelength     1.54184
_diffrn_radiation_source     'fine-focus sealed tube'
_diffrn_radiation_monochromator     graphite
_diffrn_measurement_device_type
       'Agilent SuperNova Dual Cu at zero diffractometer with an Atlas detector'
_diffrn_measurement_method     \w
_diffrn_detector_area_resol_mean     10.4041
_diffrn_reflns_number     14169
_diffrn_reflns_av_R_equivalents     0.0421
_diffrn_reflns_av_sigmaI/netI     0.0282
_diffrn_reflns_theta_min     3.70
_diffrn_reflns_theta_max     74.37
_diffrn_reflns_theta_full     74.37
_diffrn_measured_fraction_theta_max     0.986
_diffrn_measured_fraction_theta_full     0.986
_diffrn_reflns_limit_h_min     -7
_diffrn_reflns_limit_h_max     9
_diffrn_reflns_limit_k_min     -11
_diffrn_reflns_limit_k_max     12
_diffrn_reflns_limit_l_min     -29
_diffrn_reflns_limit_l_max     29
_diffrn_standards_number     0
_diffrn_standards_interval_count     ?
_diffrn_standards_decay_%     '<1'
_refine_special_details
;
Refinement of <i>F</i>^2^ against ALL reflections. The weighted <i>R</i>-factor
<i>wR</i> and goodness of fit <i>S</i> are based on <i>F</i>^2^, conventional
<i>R</i>-factors <i>R</i> are based on <i>F</i>, with <i>F</i> set to zero for
negative <i>F</i>^2^. The threshold expression of <i>F</i>^2^ >
\s(<i>F</i>^2^) is used only for calculating <i>R</i>-factors(gt) <i>etc</i>.
and is not relevant to the choice of reflections for refinement.
<i>R</i>-factors based on <i>F</i>^2^ are statistically about twice as large
as those based on <i>F</i>, and <i>R</i>- factors based on ALL data will be
even larger.
;
_reflns_number_total     3719
_reflns_number_gt     3465
_reflns_threshold_expression     I>2\s(I)
_refine_ls_structure_factor_coef     Fsqd
_refine_ls_matrix_type     full
_refine_ls_R_factor_all     0.0423
_refine_ls_R_factor_gt     0.0394
_refine_ls_wR_factor_gt     0.1041
_refine_ls_wR_factor_ref     0.1066
_refine_ls_goodness_of_fit_ref     1.062
_refine_ls_restrained_S_all     1.062
_refine_ls_number_reflns     3719
_refine_ls_number_parameters     220
_refine_ls_number_restraints     0
_refine_ls_hydrogen_treatment     constr
_refine_ls_weighting_scheme     calc
_refine_ls_weighting_details
         'calc w=1/[\s^2^(Fo^2^)+(0.0608P)^2^+0.7727P] where P=(Fo^2^+2Fc^2^)/3'
_atom_sites_solution_hydrogens     geom
_atom_sites_solution_primary     direct
_atom_sites_solution_secondary     difmap
_refine_ls_shift/su_max     0.000
_refine_ls_shift/su_max_lt     0.000
_refine_ls_shift/su_mean     0.000
_refine_diff_density_max     0.678
_refine_diff_density_min     -0.314
_refine_ls_extinction_method     none
_refine_ls_extinction_coef     ?
loop_
    _atom_type_symbol
    _atom_type_description
    _atom_type_scat_dispersion_real
    _atom_type_scat_dispersion_imag
    _atom_type_scat_source
    'C' 'C' 0.0181 0.0091
                         'International Tables Vol C Tables 4.2.6.8 and 6.1.1.4'
    'H' 'H' 0.0000 0.0000
                         'International Tables Vol C Tables 4.2.6.8 and 6.1.1.4'
    'N' 'N' 0.0311 0.0180
                         'International Tables Vol C Tables 4.2.6.8 and 6.1.1.4'
    'O' 'O' 0.0492 0.0322
                         'International Tables Vol C Tables 4.2.6.8 and 6.1.1.4'
    'S' 'S' 0.3331 0.5567
                         'International Tables Vol C Tables 4.2.6.8 and 6.1.1.4'
_computing_data_collection     'CrysAlis PRO (Agilent, 2010)'
_computing_cell_refinement     'CrysAlis PRO (Agilent, 2010)'
_computing_data_reduction     'CrysAlis PRO (Agilent, 2010)'
_computing_structure_solution     'SIR92 (Altomare <i>et al.</i>, 1999)'
_computing_structure_refinement     'SHELXL97 (Sheldrick, 2008)'
_computing_molecular_graphics
;
ORTEP-3 (Farrugia, 1997) and DIAMOND (Brandenburg, 2006)
;
_computing_publication_material     'publCIF (Westrip, 2010)'
loop_
    _atom_site_type_symbol
    _atom_site_label
    _atom_site_fract_x
    _atom_site_fract_y
    _atom_site_fract_z
    _atom_site_U_iso_or_equiv
    _atom_site_adp_type
    _atom_site_calc_flag
    _atom_site_refinement_flags
    _atom_site_occupancy
    _atom_site_symmetry_multiplicity
    _atom_site_disorder_assembly
    _atom_site_disorder_group
    S S1 0.56118(5) 0.85032(4) 0.742407(16) 0.02168(13) Uani d . 1 1 . .
    S S2 0.59643(5) 0.63592(4) 0.658865(16) 0.02231(13) Uani d . 1 1 . .
    N N1 0.15516(17) 0.80815(15) 0.66875(6) 0.0232(3) Uani d . 1 1 . .
    O O1 0.38510(15) 0.88872(12) 0.62753(5) 0.0266(3) Uani d . 1 1 . .
    C C1 0.0471(2) 0.8882(2) 0.62973(8) 0.0307(4) Uani d . 1 1 . .
    H H1A 0.0871 0.8783 0.5918 0.046 Uiso calc R 1 1 . .
    H H1B 0.0517 0.9844 0.6407 0.046 Uiso calc R 1 1 . .
    H H1C -0.0701 0.8554 0.6305 0.046 Uiso calc R 1 1 . .
    C C2 0.0687(2) 0.73621(18) 0.71307(7) 0.0265(3) Uani d . 1 1 . .
    H H2A 0.0091 0.6556 0.6968 0.032 Uiso calc R 1 1 . .
    H H2B -0.0174 0.7973 0.7284 0.032 Uiso calc R 1 1 . .
    C C3 0.1907(2) 0.69027(17) 0.76010(7) 0.0229(3) Uani d . 1 1 . .
    H H3A 0.1333 0.6258 0.7848 0.028 Uiso calc R 1 1 . .
    H H3B 0.2293 0.7698 0.7828 0.028 Uiso calc R 1 1 . .
    C C4 0.3418(2) 0.62117(16) 0.73509(6) 0.0201(3) Uani d . 1 1 . .
    H H4A 0.3021 0.5441 0.7112 0.024 Uiso calc R 1 1 . .
    H H4B 0.4182 0.5844 0.7655 0.024 Uiso calc R 1 1 . .
    C C5 0.43854(18) 0.72223(16) 0.70031(6) 0.0193(3) Uani d . 1 1 . .
    C C6 0.32331(19) 0.81387(16) 0.66234(6) 0.0204(3) Uani d . 1 1 . .
    C C7 0.62175(19) 0.76581(16) 0.80585(6) 0.0194(3) Uani d . 1 1 . .
    C C8 0.5588(2) 0.81362(17) 0.85544(7) 0.0240(3) Uani d . 1 1 . .
    H H8 0.4773 0.8849 0.8546 0.029 Uiso calc R 1 1 . .
    C C9 0.6155(2) 0.75683(18) 0.90622(7) 0.0259(4) Uani d . 1 1 . .
    H H9 0.5729 0.7907 0.9400 0.031 Uiso calc R 1 1 . .
    C C10 0.7334(2) 0.65141(17) 0.90856(7) 0.0241(3) Uani d . 1 1 . .
    C C11 0.7935(2) 0.60218(16) 0.85848(7) 0.0220(3) Uani d . 1 1 . .
    H H11 0.8727 0.5292 0.8592 0.026 Uiso calc R 1 1 . .
    C C12 0.73859(19) 0.65906(16) 0.80755(6) 0.0197(3) Uani d . 1 1 . .
    H H12 0.7808 0.6251 0.7737 0.024 Uiso calc R 1 1 . .
    C C13 0.7979(3) 0.5920(2) 0.96396(7) 0.0344(4) Uani d . 1 1 . .
    H H13 0.7035 0.5831 0.9889 0.052 Uiso calc R 1 1 . .
    H H13B 0.8844 0.6524 0.9812 0.052 Uiso calc R 1 1 . .
    H H13C 0.8474 0.5020 0.9577 0.052 Uiso calc R 1 1 . .
    C C14 0.46802(19) 0.53540(17) 0.61152(6) 0.0220(3) Uani d . 1 1 . .
    C C15 0.4551(2) 0.39502(18) 0.61902(7) 0.0242(3) Uani d . 1 1 . .
    H H15 0.5083 0.3533 0.6512 0.029 Uiso calc R 1 1 . .
    C C16 0.3648(2) 0.31557(19) 0.57978(7) 0.0273(4) Uani d . 1 1 . .
    H H16 0.3568 0.2199 0.5854 0.033 Uiso calc R 1 1 . .
    C C17 0.2859(2) 0.37422(19) 0.53241(7) 0.0276(4) Uani d . 1 1 . .
    C C18 0.2970(2) 0.5147(2) 0.52567(7) 0.0318(4) Uani d . 1 1 . .
    H H18 0.2420 0.5563 0.4938 0.038 Uiso calc R 1 1 . .
    C C19 0.3866(2) 0.59541(19) 0.56450(7) 0.0288(4) Uani d . 1 1 . .
    H H19 0.3926 0.6912 0.5591 0.035 Uiso calc R 1 1 . .
    C C20 0.1961(2) 0.2880(2) 0.48744(8) 0.0356(4) Uani d . 1 1 . .
    H H20A 0.0953 0.3364 0.4724 0.053 Uiso calc R 1 1 . .
    H H20B 0.1621 0.2010 0.5036 0.053 Uiso calc R 1 1 . .
    H H20C 0.2730 0.2709 0.4572 0.053 Uiso calc R 1 1 . .
loop_
    _atom_site_aniso_label
    _atom_site_aniso_U_11
    _atom_site_aniso_U_22
    _atom_site_aniso_U_33
    _atom_site_aniso_U_12
    _atom_site_aniso_U_13
    _atom_site_aniso_U_23
    S1 0.0222(2) 0.0165(2) 0.0259(2) -0.00289(13) -0.00351(15) 0.00200(13)
    S2 0.0170(2) 0.0272(2) 0.0228(2) 0.00184(14) 0.00158(14) -0.00095(14)
    N1 0.0186(6) 0.0239(7) 0.0269(7) 0.0039(5) -0.0015(5) -0.0002(5)
    O1 0.0270(6) 0.0237(6) 0.0289(6) -0.0027(5) -0.0023(5) 0.0067(5)
    C1 0.0246(9) 0.0338(10) 0.0329(9) 0.0076(7) -0.0077(7) -0.0009(7)
    C2 0.0188(8) 0.0266(9) 0.0342(9) -0.0007(6) 0.0038(6) -0.0022(7)
    C3 0.0221(8) 0.0212(8) 0.0259(8) -0.0039(6) 0.0055(6) -0.0023(6)
    C4 0.0201(7) 0.0169(7) 0.0233(8) -0.0018(6) 0.0011(6) -0.0005(6)
    C5 0.0174(7) 0.0184(7) 0.0221(7) -0.0003(6) 0.0005(5) 0.0001(6)
    C6 0.0209(7) 0.0154(7) 0.0246(8) -0.0002(6) -0.0018(6) -0.0017(6)
    C7 0.0178(7) 0.0176(7) 0.0225(7) -0.0032(6) -0.0016(5) -0.0002(6)
    C8 0.0201(8) 0.0225(8) 0.0295(8) 0.0011(6) 0.0012(6) -0.0055(6)
    C9 0.0253(8) 0.0297(9) 0.0231(8) -0.0047(7) 0.0043(6) -0.0069(6)
    C10 0.0248(8) 0.0252(8) 0.0219(8) -0.0079(6) -0.0012(6) -0.0001(6)
    C11 0.0208(7) 0.0190(8) 0.0260(8) -0.0013(6) -0.0013(6) 0.0001(6)
    C12 0.0180(7) 0.0190(8) 0.0221(7) -0.0017(6) 0.0017(6) -0.0031(5)
    C13 0.0435(11) 0.0347(10) 0.0244(9) -0.0040(8) -0.0040(7) 0.0023(7)
    C14 0.0193(7) 0.0265(8) 0.0204(7) 0.0044(6) 0.0032(5) -0.0016(6)
    C15 0.0234(8) 0.0265(8) 0.0226(8) 0.0041(6) 0.0027(6) 0.0016(6)
    C16 0.0270(8) 0.0256(9) 0.0297(8) 0.0005(7) 0.0062(6) -0.0023(7)
    C17 0.0216(8) 0.0363(10) 0.0251(8) 0.0026(7) 0.0029(6) -0.0070(7)
    C18 0.0353(9) 0.0364(10) 0.0232(8) 0.0098(8) -0.0046(7) -0.0013(7)
    C19 0.0346(9) 0.0267(9) 0.0250(8) 0.0059(7) -0.0008(7) 0.0009(7)
    C20 0.0312(9) 0.0441(11) 0.0316(9) -0.0026(8) 0.0034(7) -0.0116(8)
_geom_special_details
;
All s.u.'s (except the s.u. in the dihedral angle between two l.s. planes) are
estimated using the full covariance matrix. The cell s.u.'s are taken into
account individually in the estimation of s.u.'s in distances, angles and
torsion angles; correlations between s.u.'s in cell parameters are only used
when they are defined by crystal symmetry. An approximate (isotropic)
treatment of cell s.u.'s is used for estimating s.u.'s involving l.s. planes.
;
loop_
    _geom_bond_atom_site_label_1
    _geom_bond_atom_site_label_2
    _geom_bond_site_symmetry_2
    _geom_bond_distance
    _geom_bond_publ_flag
    S1 C7 . 1.7738(16) ?
    S1 C5 . 1.8531(16) ?
    S2 C14 . 1.7802(17) ?
    S2 C5 . 1.8366(16) ?
    N1 C6 . 1.345(2) ?
    N1 C1 . 1.462(2) ?
    N1 C2 . 1.469(2) ?
    O1 C6 . 1.229(2) ?
    C1 H1A . 0.9800 ?
    C1 H1B . 0.9800 ?
    C1 H1C . 0.9800 ?
    C2 C3 . 1.513(2) ?
    C2 H2A . 0.9900 ?
    C2 H2B . 0.9900 ?
    C3 C4 . 1.520(2) ?
    C3 H3A . 0.9900 ?
    C3 H3B . 0.9900 ?
    C4 C5 . 1.523(2) ?
    C4 H4A . 0.9900 ?
    C4 H4B . 0.9900 ?
    C5 C6 . 1.542(2) ?
    C7 C8 . 1.389(2) ?
    C7 C12 . 1.395(2) ?
    C8 C9 . 1.390(2) ?
    C8 H8 . 0.9500 ?
    C9 C10 . 1.390(3) ?
    C9 H9 . 0.9500 ?
    C10 C11 . 1.396(2) ?
    C10 C13 . 1.513(2) ?
    C11 C12 . 1.390(2) ?
    C11 H11 . 0.9500 ?
    C12 H12 . 0.9500 ?
    C13 H13 . 0.9800 ?
    C13 H13B . 0.9800 ?
    C13 H13C . 0.9800 ?
    C14 C15 . 1.393(2) ?
    C14 C19 . 1.398(2) ?
    C15 C16 . 1.390(2) ?
    C15 H15 . 0.9500 ?
    C16 C17 . 1.390(2) ?
    C16 H16 . 0.9500 ?
    C17 C18 . 1.391(3) ?
    C17 C20 . 1.516(2) ?
    C18 C19 . 1.387(3) ?
    C18 H18 . 0.9500 ?
    C19 H19 . 0.9500 ?
    C20 H20A . 0.9800 ?
    C20 H20B . 0.9800 ?
    C20 H20C . 0.9800 ?
loop_
    _geom_angle_atom_site_label_1
    _geom_angle_atom_site_label_2
    _geom_angle_atom_site_label_3
    _geom_angle_site_symmetry_1
    _geom_angle_site_symmetry_3
    _geom_angle
    _geom_angle_publ_flag
    C7 S1 C5 . . 105.06(7) ?
    C14 S2 C5 . . 102.60(7) ?
    C6 N1 C1 . . 116.97(14) ?
    C6 N1 C2 . . 126.74(14) ?
    C1 N1 C2 . . 116.19(14) ?
    N1 C1 H1A . . 109.5 ?
    N1 C1 H1B . . 109.5 ?
    H1A C1 H1B . . 109.5 ?
    N1 C1 H1C . . 109.5 ?
    H1A C1 H1C . . 109.5 ?
    H1B C1 H1C . . 109.5 ?
    N1 C2 C3 . . 112.24(13) ?
    N1 C2 H2A . . 109.2 ?
    C3 C2 H2A . . 109.2 ?
    N1 C2 H2B . . 109.2 ?
    C3 C2 H2B . . 109.2 ?
    H2A C2 H2B . . 107.9 ?
    C2 C3 C4 . . 108.87(13) ?
    C2 C3 H3A . . 109.9 ?
    C4 C3 H3A . . 109.9 ?
    C2 C3 H3B . . 109.9 ?
    C4 C3 H3B . . 109.9 ?
    H3A C3 H3B . . 108.3 ?
    C3 C4 C5 . . 110.42(13) ?
    C3 C4 H4A . . 109.6 ?
    C5 C4 H4A . . 109.6 ?
    C3 C4 H4B . . 109.6 ?
    C5 C4 H4B . . 109.6 ?
    H4A C4 H4B . . 108.1 ?
    C4 C5 C6 . . 113.82(12) ?
    C4 C5 S2 . . 111.49(11) ?
    C6 C5 S2 . . 110.31(10) ?
    C4 C5 S1 . . 114.02(10) ?
    C6 C5 S1 . . 101.67(10) ?
    S2 C5 S1 . . 104.79(7) ?
    O1 C6 N1 . . 121.93(14) ?
    O1 C6 C5 . . 120.32(14) ?
    N1 C6 C5 . . 117.75(13) ?
    C8 C7 C12 . . 119.48(15) ?
    C8 C7 S1 . . 118.66(12) ?
    C12 C7 S1 . . 121.73(12) ?
    C7 C8 C9 . . 119.81(16) ?
    C7 C8 H8 . . 120.1 ?
    C9 C8 H8 . . 120.1 ?
    C8 C9 C10 . . 121.29(15) ?
    C8 C9 H9 . . 119.4 ?
    C10 C9 H9 . . 119.4 ?
    C9 C10 C11 . . 118.54(15) ?
    C9 C10 C13 . . 121.17(16) ?
    C11 C10 C13 . . 120.28(16) ?
    C12 C11 C10 . . 120.56(16) ?
    C12 C11 H11 . . 119.7 ?
    C10 C11 H11 . . 119.7 ?
    C11 C12 C7 . . 120.31(15) ?
    C11 C12 H12 . . 119.8 ?
    C7 C12 H12 . . 119.8 ?
    C10 C13 H13 . . 109.5 ?
    C10 C13 H13B . . 109.5 ?
    H13 C13 H13B . . 109.5 ?
    C10 C13 H13C . . 109.5 ?
    H13 C13 H13C . . 109.5 ?
    H13B C13 H13C . . 109.5 ?
    C15 C14 C19 . . 119.09(15) ?
    C15 C14 S2 . . 120.57(12) ?
    C19 C14 S2 . . 120.24(13) ?
    C16 C15 C14 . . 120.38(15) ?
    C16 C15 H15 . . 119.8 ?
    C14 C15 H15 . . 119.8 ?
    C15 C16 C17 . . 120.85(17) ?
    C15 C16 H16 . . 119.6 ?
    C17 C16 H16 . . 119.6 ?
    C16 C17 C18 . . 118.45(16) ?
    C16 C17 C20 . . 121.49(17) ?
    C18 C17 C20 . . 120.01(17) ?
    C19 C18 C17 . . 121.37(16) ?
    C19 C18 H18 . . 119.3 ?
    C17 C18 H18 . . 119.3 ?
    C18 C19 C14 . . 119.84(17) ?
    C18 C19 H19 . . 120.1 ?
    C14 C19 H19 . . 120.1 ?
    C17 C20 H20A . . 109.5 ?
    C17 C20 H20B . . 109.5 ?
    H20A C20 H20B . . 109.5 ?
    C17 C20 H20C . . 109.5 ?
    H20A C20 H20C . . 109.5 ?
    H20B C20 H20C . . 109.5 ?
loop_
    _geom_torsion_atom_site_label_1
    _geom_torsion_atom_site_label_2
    _geom_torsion_atom_site_label_3
    _geom_torsion_atom_site_label_4
    _geom_torsion_site_symmetry_1
    _geom_torsion_site_symmetry_2
    _geom_torsion_site_symmetry_3
    _geom_torsion_site_symmetry_4
    _geom_torsion
    _geom_torsion_publ_flag
    C6 N1 C2 C3 . . . . 12.2(2) ?
    C1 N1 C2 C3 . . . . -163.84(14) ?
    N1 C2 C3 C4 . . . . -47.35(18) ?
    C2 C3 C4 C5 . . . . 63.55(16) ?
    C3 C4 C5 C6 . . . . -43.61(17) ?
    C3 C4 C5 S2 . . . . -169.18(10) ?
    C3 C4 C5 S1 . . . . 72.41(14) ?
    C14 S2 C5 C4 . . . . 65.40(12) ?
    C14 S2 C5 C6 . . . . -62.08(12) ?
    C14 S2 C5 S1 . . . . -170.79(8) ?
    C7 S1 C5 C4 . . . . 31.05(13) ?
    C7 S1 C5 C6 . . . . 153.97(10) ?
    C7 S1 C5 S2 . . . . -91.12(8) ?
    C1 N1 C6 O1 . . . . 4.1(2) ?
    C2 N1 C6 O1 . . . . -171.93(15) ?
    C1 N1 C6 C5 . . . . -175.70(14) ?
    C2 N1 C6 C5 . . . . 8.2(2) ?
    C4 C5 C6 O1 . . . . -171.64(14) ?
    S2 C5 C6 O1 . . . . -45.45(17) ?
    S1 C5 C6 O1 . . . . 65.30(16) ?
    C4 C5 C6 N1 . . . . 8.2(2) ?
    S2 C5 C6 N1 . . . . 134.37(13) ?
    S1 C5 C6 N1 . . . . -114.88(13) ?
    C5 S1 C7 C8 . . . . -115.80(13) ?
    C5 S1 C7 C12 . . . . 68.39(14) ?
    C12 C7 C8 C9 . . . . 1.4(2) ?
    S1 C7 C8 C9 . . . . -174.50(12) ?
    C7 C8 C9 C10 . . . . -0.7(2) ?
    C8 C9 C10 C11 . . . . -0.5(2) ?
    C8 C9 C10 C13 . . . . 178.60(16) ?
    C9 C10 C11 C12 . . . . 1.1(2) ?
    C13 C10 C11 C12 . . . . -178.10(15) ?
    C10 C11 C12 C7 . . . . -0.3(2) ?
    C8 C7 C12 C11 . . . . -0.9(2) ?
    S1 C7 C12 C11 . . . . 174.87(12) ?
    C5 S2 C14 C15 . . . . -105.11(14) ?
    C5 S2 C14 C19 . . . . 78.55(14) ?
    C19 C14 C15 C16 . . . . 1.1(2) ?
    S2 C14 C15 C16 . . . . -175.31(12) ?
    C14 C15 C16 C17 . . . . 0.0(2) ?
    C15 C16 C17 C18 . . . . -1.1(3) ?
    C15 C16 C17 C20 . . . . 176.18(16) ?
    C16 C17 C18 C19 . . . . 1.1(3) ?
    C20 C17 C18 C19 . . . . -176.26(16) ?
    C17 C18 C19 C14 . . . . 0.0(3) ?
    C15 C14 C19 C18 . . . . -1.1(2) ?
    S2 C14 C19 C18 . . . . 175.28(14) ?
loop_
    _geom_hbond_atom_site_label_D
    _geom_hbond_atom_site_label_H
    _geom_hbond_atom_site_label_A
    _geom_hbond_site_symmetry_A
    _geom_hbond_distance_DH
    _geom_hbond_distance_HA
    _geom_hbond_distance_DA
    _geom_hbond_angle_DHA
    C11 H11 O1 2_646 0.95 2.37 3.294(3) 166
    C1 H1b Cg1 2_645 0.98 2.84 3.624(2) 137
    C15 H15 Cg1 2_555 0.95 2.88 3.459(2) 120
