# Supplementary material for: 1-Methyl-3,3-bis­[(4-methyl­phen­yl)sulfan­yl]piperidin-2-one
Source: Acta Crystallogr Sect E Struct Rep Online. 2011 Sep 30;67(Pt 10):o2759. doi: 10.1107/S1600536811037111 (PMC3201309; doi:10.1107/S1600536811037111)
Supplement: Supplementary file 2 [file e-67-o2759-Isup2.hkl]

#
# h,k,l, Fc-squared, Fo-squared, sigma(Fo-squared) and status flag
#
data_I
_shelx_title '  P21/n'
_shelx_refln_list_code          4
_shelx_F_calc_maximum      144.45
_exptl_crystal_F_000       760.00
_reflns_d_resolution_high  0.8005
 
loop_
 _symmetry_equiv_pos_as_xyz
 'x, y, z'
 '-x+1/2, y+1/2, -z+1/2'
 '-x, -y, -z'
 'x-1/2, -y-1/2, z-1/2'
 
_cell_length_a     7.8943
_cell_length_b     9.8078
_cell_length_c    23.9145
_cell_angle_alpha  90.000
_cell_angle_beta   92.803
_cell_angle_gamma  90.000
 
_shelx_F_squared_multiplier     1.000
 
loop_
 _refln_index_h
 _refln_index_k
 _refln_index_l
 _refln_F_squared_calc
 _refln_F_squared_meas
 _refln_F_squared_sigma
 _refln_observed_status
   2   0   0        5.21       81.19      6.56 o
   4   0   0     2192.97     2253.82     32.05 o
   6   0   0     2178.12     2380.28     38.53 o
   8   0   0      778.85      774.97     24.99 o
   1   1   0     2867.48     3075.02    126.65 o
   2   1   0    10715.90    11599.95    174.40 o
   3   1   0        3.24        4.10      0.67 o
   4   1   0     4263.52     4133.33     91.16 o
   5   1   0       29.91      183.41    100.77 o
   6   1   0       23.52       15.55      5.27 o
   7   1   0       22.95       34.64      3.93 o
   8   1   0      205.06      241.08     12.34 o
   9   1   0      139.66      152.89      9.71 o
   0   2   0    20864.48    20720.68     85.20 o
   1   2   0    12754.53    12540.62     73.48 o
   2   2   0       23.04       41.73     13.00 o
   3   2   0     1252.34     1545.31     61.52 o
   4   2   0     1252.41     1416.01     33.91 o
   5   2   0      101.38       77.50      9.70 o
   6   2   0      195.64      201.31      6.62 o
   7   2   0     1051.48     1110.07     19.62 o
   8   2   0       69.22       73.53      6.68 o
   9   2   0       13.16       18.57      3.78 o
   1   3   0      447.54      482.27     11.17 o
   2   3   0     2590.42     3056.97     50.49 o
   3   3   0      502.23      490.57     10.65 o
   4   3   0     1269.03     1363.28     33.57 o
   5   3   0      538.36      572.11     20.23 o
   6   3   0      745.96      770.55     12.82 o
   7   3   0      414.80      432.03     11.17 o
   8   3   0       18.32       31.92      5.01 o
   9   3   0      566.90      582.71     17.49 o
   0   4   0    14422.40    15609.11    109.06 o
   1   4   0      461.32      619.21     15.61 o
   2   4   0      114.91       69.60      3.37 o
   3   4   0     1369.92     1626.72     25.95 o
   4   4   0       47.05       60.41      8.28 o
   5   4   0     1213.07     1454.94     32.07 o
   6   4   0     1192.63     1314.37     44.56 o
   7   4   0      184.18      179.41      9.17 o
   8   4   0       43.88       55.87      7.49 o
   9   4   0      169.77      196.84     15.68 o
   1   5   0      720.77     1200.43    379.78 o
   2   5   0     2156.75     2479.62     45.60 o
   3   5   0       36.27       45.14      7.91 o
   4   5   0     1389.88     1519.87     30.00 o
   5   5   0      141.94      170.39      7.23 o
   6   5   0     1239.21     1278.20     29.93 o
   7   5   0      112.79      169.70      9.11 o
   8   5   0      213.00      219.27     13.00 o
   0   6   0      881.66     1100.82     40.25 o
   1   6   0     1173.03     1596.39     34.37 o
   2   6   0        9.62      314.22    293.41 o
   3   6   0      539.08      653.14     26.98 o
   4   6   0      124.65      147.67      5.93 o
   5   6   0      850.91      986.83     21.85 o
   6   6   0       89.43      131.73     16.28 o
   7   6   0      377.31      409.84     21.59 o
   8   6   0      130.85      128.92     11.60 o
   1   7   0        2.62        5.38      1.64 o
   2   7   0      150.39      161.30      7.34 o
   3   7   0     1112.51     1145.97     21.55 o
   4   7   0      288.68      299.31     10.50 o
   5   7   0       33.27       37.22      4.92 o
   6   7   0       11.26       36.19      5.53 o
   7   7   0       27.96       45.50     13.72 o
   8   7   0        9.00        9.91      3.21 o
   0   8   0     1739.19     1634.94     44.63 o
   1   8   0        3.68        8.65      3.43 o
   2   8   0      347.02      354.30     11.78 o
   3   8   0       20.19       22.24      4.96 o
   4   8   0      139.44      143.88     10.04 o
   5   8   0      249.91      261.08     14.15 o
   6   8   0      869.47      911.87     28.29 o
   7   8   0      959.36      915.20     33.44 o
   1   9   0      296.16      308.66     11.13 o
   2   9   0      977.96     1031.57     24.31 o
   3   9   0      244.29      283.49     13.63 o
   4   9   0      514.94      663.17     58.71 o
   5   9   0       17.86       16.66      5.11 o
   6   9   0        0.73       10.41      3.00 o
   0  10   0       49.45      146.49     33.45 o
   1  10   0       21.31       44.50      9.80 o
   2  10   0      428.28      467.10     19.97 o
   3  10   0       28.39       60.61     26.43 o
   4  10   0        6.54       20.40      4.17 o
   5  10   0       65.71       67.48      4.66 o
   1  11   0        2.80        9.76      2.28 o
   2  11   0      532.05      545.35     33.42 o
   3  11   0       53.27       40.37      7.87 o
   4  11   0       33.60       51.09      5.84 o
   1  12   0       77.87       68.95      6.68 o
  -9   0   1        3.68        3.80      2.33 o
  -7   0   1     2188.88     2253.07     47.32 o
  -5   0   1     1642.54     1845.42     60.51 o
  -3   0   1      914.04     1061.19     23.28 o
  -1   0   1     3408.20     3841.24     25.00 o
   1   0   1     5644.36     5965.25     92.20 o
   3   0   1     2534.89     2484.07     70.62 o
   5   0   1     2483.19     2632.44     72.83 o
   7   0   1      883.52      886.42     22.69 o
   9   0   1      681.64      681.87     28.63 o
  -9   1   1       97.01      100.33      7.42 o
  -8   1   1      521.65      564.53     18.41 o
  -7   1   1      354.53      370.12     10.37 o
  -6   1   1     1444.07     1402.69     21.09 o
  -5   1   1     2174.25     2289.87     47.65 o
  -4   1   1      331.76      351.58     15.99 o
  -3   1   1      181.87      202.32      6.92 o
  -2   1   1       23.49       17.37      2.41 o
  -1   1   1    16292.89    16470.35    304.39 o
   0   1   1     1410.44     1495.12     11.46 o
   1   1   1     2542.99     2829.00     64.28 o
   2   1   1     3899.65     4093.96    159.43 o
   3   1   1      158.94      164.04      4.39 o
   4   1   1      155.92      146.68      5.38 o
   5   1   1     2722.54     2852.68     63.91 o
   6   1   1      669.27      697.14     14.39 o
   7   1   1      426.02      399.62     10.73 o
   8   1   1      442.00      422.89     15.72 o
   9   1   1       43.31       49.41      6.53 o
  -9   2   1       10.10       10.47      2.18 o
  -8   2   1     1326.32     1349.55     28.52 o
  -7   2   1       55.11      103.47     22.15 o
  -6   2   1        5.04       12.68      2.15 o
  -5   2   1       26.43       42.44      5.47 o
  -4   2   1       10.57      373.36     85.59 o
  -3   2   1     1946.58     2010.41     38.25 o
  -2   2   1    15144.56    15838.63     73.19 o
  -1   2   1     2898.54     3080.63     23.12 o
   0   2   1        0.25       28.83     46.17 o
   1   2   1     1955.71     2147.28     74.18 o
   2   2   1     1083.69     1149.54     17.08 o
   3   2   1        0.62        2.27      0.94 o
   4   2   1        0.84        7.93      1.72 o
   5   2   1      762.50      774.88     22.87 o
   6   2   1      115.30      111.64      3.84 o
   7   2   1      411.71      443.26     11.28 o
   8   2   1       22.81       23.26      3.81 o
   9   2   1      165.16      172.96      9.90 o
  -9   3   1        1.70       12.53      4.38 o
  -8   3   1      533.32      576.36     21.37 o
  -7   3   1       29.85       35.12      5.18 o
  -6   3   1      883.13      954.13     28.97 o
  -5   3   1      518.12      507.39     22.35 o
  -4   3   1     2894.34     3215.70    135.34 o
  -3   3   1     1470.93     1750.17     25.31 o
  -2   3   1      278.81      373.41    132.37 o
  -1   3   1     3652.77     3893.71    107.33 o
   0   3   1        8.00        6.77      1.43 o
   1   3   1      102.26      122.53      3.74 o
   2   3   1     1857.06     2002.13     74.04 o
   3   3   1      179.44      186.32      5.16 o
   4   3   1       26.69       36.44     12.24 o
   5   3   1      196.01      201.57      9.27 o
   6   3   1       34.22       29.84      2.09 o
   7   3   1       48.54       47.87      3.42 o
   8   3   1      545.70      581.32     18.37 o
   9   3   1        8.93       10.58      2.49 o
  -9   4   1       31.30      150.04    100.55 o
  -8   4   1       30.94       43.57      5.13 o
  -7   4   1       85.51       94.44      5.93 o
  -6   4   1        0.20       21.22     10.14 o
  -5   4   1      693.54      795.01     22.02 o
  -4   4   1       40.18       31.26      6.25 o
  -3   4   1      134.28      297.45    105.27 o
  -2   4   1      774.79      874.45     19.15 o
  -1   4   1     4806.99     5247.49    125.00 o
   0   4   1     1320.05     1673.99    174.35 o
   1   4   1      245.28      318.87     11.59 o
   2   4   1        8.00       18.68     15.97 o
   3   4   1     2727.67     2945.39     55.81 o
   4   4   1     1034.11     1169.75     25.64 o
   5   4   1     5294.16     5246.24     46.42 o
   6   4   1      407.41      412.74     11.47 o
   7   4   1        4.39        7.13      1.80 o
   8   4   1      165.34      171.93      9.79 o
   9   4   1     1148.67     1240.54     40.55 o
  -9   5   1        6.26       11.91      7.43 o
  -8   5   1        0.67       13.63     12.74 o
  -7   5   1      554.26      688.59     42.37 o
  -6   5   1      537.16      585.88     13.62 o
  -5   5   1      526.11      515.08     11.42 o
  -4   5   1      391.88      444.07     11.50 o
  -3   5   1      715.12      867.83     25.19 o
  -2   5   1      491.14      701.99    118.18 o
  -1   5   1      732.57      778.93     43.59 o
   0   5   1      853.34     1007.58     23.64 o
   1   5   1     3327.63     3631.02     94.97 o
   2   5   1       47.92       70.69     12.54 o
   3   5   1     1140.30     1284.39     45.27 o
   4   5   1      998.10     1207.26     18.87 o
   5   5   1      670.42      708.90     21.99 o
   6   5   1      565.29      630.21     16.06 o
   7   5   1     1323.69     1464.43     47.72 o
   8   5   1      109.39      113.44      8.49 o
  -8   6   1      877.13     1077.32     95.52 o
  -7   6   1        0.77        8.24      2.95 o
  -6   6   1       26.37       60.42      5.25 o
  -5   6   1     1275.16     1458.49     63.67 o
  -4   6   1      442.39      443.05     15.97 o
  -3   6   1     1403.17     1545.20     24.21 o
  -2   6   1     2919.27     3407.36     48.42 o
  -1   6   1      207.51      311.06     74.59 o
   1   6   1       62.09      178.25    101.20 o
   2   6   1       86.47      105.31      9.06 o
   3   6   1     1832.18     1908.43     46.37 o
   4   6   1      894.28      960.87     17.69 o
   5   6   1     2914.73     2952.59     34.09 o
   6   6   1      116.69      162.11      9.99 o
   7   6   1       88.97       80.57      6.82 o
   8   6   1       70.80       84.09     10.61 o
  -8   7   1      365.78      391.06     19.13 o
  -7   7   1      116.04      170.21     46.38 o
  -6   7   1      516.28      665.28     23.58 o
  -5   7   1      896.48      890.84     19.45 o
  -4   7   1      108.51      115.81      6.10 o
  -3   7   1      273.03      490.91     57.52 o
  -2   7   1       48.16       47.68      3.46 o
  -1   7   1       10.07       34.21      4.65 o
   0   7   1        1.68        6.03      1.72 o
   1   7   1       46.23       48.61      4.04 o
   2   7   1      154.70      154.20      6.79 o
   3   7   1     1359.15     1353.24     44.54 o
   4   7   1        2.52        8.00      4.29 o
   5   7   1       16.58       22.42      3.81 o
   6   7   1      540.63      574.56     21.63 o
   7   7   1     1171.79     1156.34     28.62 o
   8   7   1      161.64      166.83     12.24 o
  -7   8   1      358.57      338.24     12.57 o
  -6   8   1      237.07      270.91     16.56 o
  -5   8   1      103.37      121.86      9.67 o
  -4   8   1       85.48      207.81     25.20 o
  -3   8   1       16.37       22.34      4.65 o
  -2   8   1      216.02      240.13     13.87 o
  -1   8   1      940.26      974.16     33.99 o
   0   8   1       32.32       56.49     10.89 o
   1   8   1      110.77      127.09      5.93 o
   2   8   1      257.13      285.72      9.29 o
   3   8   1      193.24      190.60     14.72 o
   4   8   1       10.96        9.47      3.37 o
   5   8   1       48.84       55.02      9.19 o
   6   8   1       81.65       79.00      6.94 o
   7   8   1       46.45       45.22      9.70 o
  -6   9   1       71.75       61.44      9.71 o
  -5   9   1      110.19      120.30      8.61 o
  -4   9   1      486.00      596.45     26.18 o
  -3   9   1      283.17      299.53     13.70 o
  -2   9   1       38.49       46.23      6.41 o
  -1   9   1      928.96      932.91     27.92 o
   0   9   1       94.97       82.90      6.13 o
   1   9   1     1797.09     1717.13     30.84 o
   2   9   1       39.37       49.20      5.50 o
   3   9   1        4.88       13.12      3.71 o
   4   9   1      246.38      283.73     15.20 o
   5   9   1      154.66      168.93     10.14 o
   6   9   1        1.04        4.57      2.77 o
  -5  10   1       19.67       28.43      3.10 o
  -4  10   1      196.99      229.80     22.00 o
  -3  10   1     1522.99     1590.53     35.95 o
  -2  10   1       10.28       11.86      3.32 o
  -1  10   1      756.10      841.93     28.96 o
   0  10   1      335.53      346.67     13.97 o
   1  10   1     1087.96     1149.79     37.57 o
   2  10   1      141.98      160.90      7.87 o
   3  10   1      281.60      330.72     15.93 o
   4  10   1       34.61       34.22      4.49 o
   5  10   1      143.94      148.77      6.87 o
  -4  11   1        1.09       11.30      9.03 o
  -3  11   1       23.50       22.34      3.24 o
  -2  11   1        4.98       14.31      4.06 o
  -1  11   1      155.99      160.13      9.34 o
   0  11   1      181.13      233.23     13.30 o
   1  11   1      132.28      155.54      9.48 o
   2  11   1       10.01       11.25      3.25 o
   3  11   1       58.84       65.23      7.06 o
   4  11   1       25.92       20.18      6.64 o
  -1  12   1       12.11        9.02      2.57 o
   0  12   1        7.99       16.21      3.33 o
   1  12   1      222.52      240.60     12.08 o
  -8   0   2       67.83       61.07      7.13 o
  -6   0   2      488.48      476.88     13.00 o
  -4   0   2      722.02      840.88     22.32 o
  -2   0   2    20131.35    21244.96     94.36 o
   0   0   2    10475.29    10228.15     83.23 o
   2   0   2     1407.34     1268.80     45.18 o
   4   0   2      254.46      347.51     36.90 o
   6   0   2      728.65      693.57     15.88 o
   8   0   2     1538.09     1665.93     42.03 o
  -9   1   2      255.04      275.76     10.13 o
  -8   1   2      404.94      533.06     20.81 o
  -7   1   2     1035.06     1059.33     73.50 o
  -6   1   2       98.44      297.15     72.24 o
  -5   1   2       98.39      283.79    109.25 o
  -4   1   2      100.91      194.97     37.21 o
  -3   1   2     3468.06     3536.84     36.36 o
  -2   1   2    13116.42    12944.77    273.48 o
  -1   1   2       18.22       20.35      1.04 o
   0   1   2      400.41      416.36     23.39 o
   1   1   2     2955.05     3151.10     18.98 o
   2   1   2      603.43      553.79     17.27 o
   3   1   2     1856.21     1886.97     49.71 o
   4   1   2     4386.42     4215.72    165.46 o
   5   1   2      524.83      588.35     15.36 o
   6   1   2      342.02      328.87      7.23 o
   7   1   2        1.26        0.24      1.14 o
   8   1   2        0.37        1.87      1.51 o
   9   1   2       30.38       50.16     12.61 o
  -9   2   2       62.05       64.87      4.88 o
  -8   2   2      394.31      451.49     21.02 o
  -7   2   2     1503.60     1539.72     35.14 o
  -6   2   2      159.84      183.85      6.42 o
  -5   2   2     2014.51     2001.82     53.98 o
  -4   2   2       27.20       29.86      4.33 o
  -3   2   2      297.74      277.82     13.70 o
  -2   2   2     1748.18     1776.82     71.68 o
  -1   2   2       11.68        7.40      0.78 o
   0   2   2     9493.97     9956.81     43.47 o
   1   2   2    11960.36    12462.84     63.84 o
   2   2   2      367.42      394.49     10.39 o
   3   2   2      186.87      166.62      4.43 o
   4   2   2       45.97       26.15      2.35 o
   5   2   2        6.73       14.03      3.45 o
   6   2   2       59.40       51.60      2.75 o
   7   2   2      226.42      192.87      6.79 o
   8   2   2       81.61       86.05      7.09 o
   9   2   2        2.94        3.57      1.95 o
  -9   3   2      572.50      653.29     16.56 o
  -8   3   2      199.37      200.88     10.91 o
  -7   3   2      272.60      286.00     12.30 o
  -6   3   2      284.01      282.58      7.71 o
  -5   3   2      224.21      279.41     12.33 o
  -4   3   2      351.03      702.84    101.61 o
  -3   3   2     5213.36     6058.03     41.12 o
  -2   3   2     1669.31     1791.44     28.69 o
  -1   3   2     2666.42     2718.07     17.61 o
   0   3   2     1898.68     2023.81     24.66 o
   1   3   2       30.61       36.08      1.34 o
   2   3   2     1573.41     1703.09     43.38 o
   3   3   2     1667.83     1803.90     54.77 o
   4   3   2     5804.40     6004.90    103.41 o
   5   3   2      102.81       94.14      5.30 o
   6   3   2      235.02      227.59      5.73 o
   7   3   2      264.51      271.91      8.11 o
   8   3   2      430.44      445.88     16.62 o
   9   3   2        9.71       13.20      2.85 o
  -9   4   2       13.97       52.24     25.01 o
  -8   4   2        2.94        8.11      2.16 o
  -7   4   2       61.66       68.51      5.08 o
  -6   4   2       56.82       75.73      4.41 o
  -5   4   2     1800.90     1842.59     70.89 o
  -4   4   2      558.38      555.64     49.82 o
  -3   4   2      376.05      386.24     17.13 o
  -2   4   2      340.95      401.59     58.91 o
  -1   4   2      172.24      346.50    125.18 o
   0   4   2     1737.66     1884.88     28.17 o
   1   4   2      803.24      970.49     19.90 o
   2   4   2     1668.40     1617.34     17.16 o
   3   4   2     1287.37     1415.39     17.89 o
   4   4   2      194.33      210.66      7.10 o
   5   4   2       24.87       34.40      2.65 o
   6   4   2       44.47       37.74      3.09 o
   7   4   2      112.25      115.51      6.54 o
   8   4   2      535.40      546.48     24.09 o
   9   4   2      118.10      119.00      6.90 o
  -9   5   2        6.96        4.04      2.04 o
  -8   5   2        0.19        3.93      5.07 o
  -7   5   2      297.64      333.94     18.11 o
  -6   5   2        5.79      122.57     37.96 o
  -5   5   2       21.38       27.58      2.97 o
  -4   5   2        4.33        6.80      4.05 o
  -3   5   2     1386.96     1549.30     28.09 o
  -2   5   2     1239.28     1308.99     26.22 o
  -1   5   2      506.24      703.81     19.65 o
   0   5   2      339.49      297.69     13.10 o
   1   5   2       53.77      123.97     37.28 o
   2   5   2       31.84       15.00      2.74 o
   3   5   2       79.27       70.92      6.21 o
   4   5   2     7991.03     8404.35    179.69 o
   5   5   2       57.16       51.54      3.21 o
   6   5   2      330.34      337.42     10.21 o
   7   5   2      295.56      306.65     12.07 o
   8   5   2       85.34       89.41      5.93 o
  -8   6   2       88.61      115.40      8.27 o
  -7   6   2      383.49      431.79     15.05 o
  -6   6   2      288.61      288.79      9.51 o
  -5   6   2      210.96      333.15     12.33 o
  -4   6   2      269.10      299.38     11.48 o
  -3   6   2       26.16       32.45      5.45 o
  -2   6   2      102.82      172.03     33.54 o
  -1   6   2       83.06      157.77     16.99 o
   0   6   2     1128.33     1197.27     29.02 o
   1   6   2        1.14        0.72      1.94 o
   2   6   2      487.22      557.74     19.36 o
   3   6   2      217.26      236.17      7.66 o
   4   6   2      401.11      406.05     10.64 o
   5   6   2       45.11       49.45      4.38 o
   6   6   2     1204.99     1280.29     64.40 o
   7   6   2       56.94       59.43      5.93 o
   8   6   2      148.86      154.91     12.99 o
  -8   7   2        2.29        8.98      3.34 o
  -7   7   2      869.53      830.35     23.80 o
  -6   7   2     1104.82     1081.07     34.02 o
  -5   7   2      132.45      161.73      7.66 o
  -4   7   2       35.08       94.59      8.39 o
  -3   7   2     1700.19     1859.52     63.23 o
  -2   7   2       17.52       56.41     17.57 o
  -1   7   2      216.31      180.00      7.06 o
   0   7   2        4.26        1.77      1.02 o
   1   7   2      396.82      418.99     12.16 o
   2   7   2      371.61      365.24      9.43 o
   3   7   2      266.25      289.88     12.71 o
   4   7   2      310.36      349.95     12.88 o
   5   7   2      112.80      125.95      8.61 o
   6   7   2       40.95       38.83      4.09 o
   7   7   2      132.98      130.44      9.65 o
  -7   8   2        2.63       34.18     17.43 o
  -6   8   2      290.54      318.62     23.38 o
  -5   8   2      401.38      424.72     33.24 o
  -4   8   2      652.17      677.76     21.10 o
  -3   8   2       65.63       71.83      5.48 o
  -2   8   2       66.45      118.27     13.23 o
  -1   8   2      166.41      157.80     10.39 o
   0   8   2      156.52      154.20      8.37 o
   1   8   2       10.51        9.09      1.70 o
   2   8   2     1008.94     1053.31     25.69 o
   3   8   2      714.61      730.15     22.81 o
   4   8   2        0.23       -0.21      1.28 o
   5   8   2        1.49       10.37     12.48 o
   6   8   2        0.95        4.22      1.83 o
   7   8   2       65.50       59.22      5.33 o
  -6   9   2       65.36       64.27      9.39 o
  -5   9   2        0.27        1.33      1.29 o
  -4   9   2      757.59      819.87     60.43 o
  -3   9   2       15.72       37.42      4.67 o
  -2   9   2     1205.82     1294.89     43.15 o
  -1   9   2      140.31      150.53      8.86 o
   0   9   2      264.86      227.17     10.03 o
   1   9   2      373.41      425.52     13.80 o
   2   9   2       51.41       53.53      4.85 o
   3   9   2       88.36       94.32      7.71 o
   4   9   2     1083.14     1175.94     25.76 o
   5   9   2       14.96       16.89      3.36 o
   6   9   2      285.19      276.63     11.80 o
  -5  10   2       40.33       46.23      3.72 o
  -4  10   2      269.49      273.74     12.57 o
  -3  10   2       14.83       22.50      4.93 o
  -2  10   2        4.99        7.48      2.87 o
  -1  10   2       84.16       84.11      5.70 o
   0  10   2      806.18      802.80     25.47 o
   1  10   2      453.96      467.00     16.17 o
   2  10   2      738.61      778.40     18.05 o
   3  10   2       16.08       19.25      3.29 o
   4  10   2      182.64      175.26      9.87 o
   5  10   2       30.90       38.86      3.53 o
  -4  11   2      372.86      383.86     30.66 o
  -3  11   2      396.28      403.91     13.38 o
  -2  11   2      203.66      223.77     18.13 o
  -1  11   2       45.15       45.55      5.75 o
   0  11   2      218.38      235.06     11.93 o
   1  11   2       14.28       14.67      3.81 o
   2  11   2       73.95       75.59     23.85 o
   3  11   2        0.37        1.28      0.85 o
   4  11   2       96.04      101.56     33.43 o
  -1  12   2        1.68        0.43      0.89 o
   0  12   2        2.90        4.86      2.43 o
  -9   0   3      339.43      335.05     12.93 o
  -7   0   3       24.94       13.18      5.25 o
  -5   0   3        2.43        4.65      4.28 o
  -3   0   3     3383.76     3687.63     43.80 o
  -1   0   3      533.44      624.75     17.29 o
   1   0   3     1967.31     1977.61     36.51 o
   3   0   3     5148.47     4563.26     66.67 o
   5   0   3     2727.73     2588.21     41.31 o
   7   0   3      267.36      274.26     12.60 o
   9   0   3       51.51       51.60      7.64 o
  -9   1   3       66.92       66.52      6.28 o
  -8   1   3        7.82       77.47     16.56 o
  -7   1   3      115.76      113.19     11.72 o
  -6   1   3        2.23        8.19      3.06 o
  -5   1   3        1.85        6.04      2.82 o
  -4   1   3      813.69      740.87     13.57 o
  -3   1   3        0.89        4.46      1.12 o
  -2   1   3     5005.38     5124.79     54.22 o
  -1   1   3    15405.00    15701.76    175.58 o
   0   1   3     1067.82     1030.42     34.85 o
   1   1   3     4073.42     4034.78     44.89 o
   2   1   3     2478.51     2611.00     24.25 o
   3   1   3      667.49      618.20      8.43 o
   4   1   3       22.68       21.27      2.30 o
   5   1   3       53.79       61.21      3.57 o
   6   1   3      468.56      483.70      8.32 o
   7   1   3      908.25      849.88     17.72 o
   8   1   3        0.04        2.60      1.05 o
   9   1   3      817.82      855.42     21.54 o
  -9   2   3        6.39        6.79      2.52 o
  -8   2   3     1139.84     1296.79     40.64 o
  -7   2   3      292.61      289.03     18.38 o
  -6   2   3     1944.85     1874.24     36.95 o
  -5   2   3        3.53       34.12     22.07 o
  -4   2   3     1689.56     1885.97     35.67 o
  -3   2   3      561.54      568.21     13.33 o
  -2   2   3     4544.24     4553.87     24.70 o
  -1   2   3     1855.77     1896.83     59.62 o
   0   2   3       46.74       55.46      5.53 o
   1   2   3      123.16      143.94      4.16 o
   2   2   3     1705.18     1719.67     21.16 o
   3   2   3        2.11        5.90      0.86 o
   4   2   3      240.51      232.99      6.56 o
   5   2   3      811.16      861.94     13.76 o
   6   2   3        1.97        3.96      1.11 o
   7   2   3       53.43       51.65      3.55 o
   8   2   3      153.47      144.01      9.05 o
   9   2   3       17.93       17.03      2.99 o
  -9   3   3       11.77       21.17      2.88 o
  -8   3   3        2.54        4.89      3.10 o
  -7   3   3      129.83      127.33      6.97 o
  -6   3   3     1414.93     1339.69     28.67 o
  -5   3   3      197.90      218.91     12.85 o
  -4   3   3     2846.13     2915.34    184.65 o
  -3   3   3     1401.88     1839.07     32.46 o
  -2   3   3      906.88     1002.05     17.23 o
  -1   3   3      178.31      199.67      5.09 o
   0   3   3      172.16      199.98      7.82 o
   1   3   3     4336.62     4502.58     95.15 o
   2   3   3     4915.92     5211.07    122.49 o
   3   3   3     1676.00     1868.32     26.70 o
   4   3   3      186.89      185.15      5.17 o
   5   3   3      250.88      254.97      6.22 o
   6   3   3      164.34      153.95      4.74 o
   7   3   3      464.29      495.01     11.32 o
   8   3   3        3.29        2.97      1.61 o
   9   3   3      493.57      521.15     15.43 o
  -9   4   3       53.27       59.06      4.93 o
  -8   4   3       66.99       69.93      6.17 o
  -7   4   3        0.17        1.62      1.61 o
  -6   4   3       84.62       78.65      4.89 o
  -5   4   3       84.61      109.19      4.77 o
  -4   4   3      142.09      167.84     14.56 o
  -3   4   3     1052.05     1189.33     30.86 o
  -2   4   3      516.39      512.15     16.83 o
  -1   4   3     4022.29     4325.00    109.11 o
   0   4   3      203.69      252.15     10.37 o
   1   4   3      771.90      822.19     18.56 o
   2   4   3      148.15      127.05      4.02 o
   3   4   3     5963.05     6609.59    115.13 o
   4   4   3       30.90       31.69      3.40 o
   5   4   3     4776.44     4577.86     37.50 o
   6   4   3      301.51      289.31      8.49 o
   7   4   3       40.52       45.62      4.15 o
   8   4   3        1.50        3.07      1.39 o
   9   4   3      244.44      257.53      9.53 o
  -8   5   3       37.72       40.63      4.39 o
  -7   5   3        7.29       40.42     13.32 o
  -6   5   3      467.24      517.27     12.99 o
  -5   5   3      128.96      118.45      6.20 o
  -4   5   3       10.92       13.66      2.18 o
  -3   5   3     1553.08     1808.67     27.35 o
  -2   5   3     1777.03     1873.93     44.61 o
  -1   5   3     2049.38     2356.65     35.84 o
   0   5   3      196.79      199.45     10.66 o
   1   5   3     2287.27     2484.75    137.55 o
   2   5   3       89.14      100.47      7.34 o
   3   5   3     4547.18     4785.27    217.24 o
   4   5   3      133.75      139.17      5.46 o
   5   5   3        4.38        6.14      1.85 o
   6   5   3       22.13       28.14      3.11 o
   7   5   3      707.00      775.52     24.81 o
   8   5   3        1.30        0.52      0.90 o
  -8   6   3      452.48      582.73     17.87 o
  -7   6   3       62.57       65.46      3.91 o
  -6   6   3     1262.72     1321.18     34.64 o
  -5   6   3        0.63       34.48     13.84 o
  -4   6   3      437.96      435.05     13.85 o
  -3   6   3      241.00      256.47     10.80 o
  -2   6   3      755.22      714.81     22.24 o
  -1   6   3      499.12      551.93     19.92 o
   0   6   3       94.03       88.78      8.13 o
   1   6   3       21.59       25.51      4.45 o
   2   6   3      219.30      217.79     12.47 o
   3   6   3      322.02      384.82     11.09 o
   4   6   3      562.35      569.17     14.04 o
   5   6   3     1066.36     1052.18     26.29 o
   6   6   3        1.17        1.13      1.33 o
   7   6   3       25.60       32.95      4.64 o
   8   6   3        3.84        4.26      3.11 o
  -8   7   3       11.47       15.75      3.90 o
  -7   7   3       86.34       90.46      8.42 o
  -6   7   3       96.44      135.74     13.33 o
  -5   7   3      772.54      861.78     17.48 o
  -4   7   3     1775.36     1747.25     26.12 o
  -3   7   3        0.83       20.41      5.95 o
  -2   7   3      738.59      762.38     30.84 o
  -1   7   3       26.51       41.09      8.15 o
   0   7   3       25.60       20.76      3.00 o
   1   7   3        1.99        2.73      1.54 o
   2   7   3     1193.41     1130.64     23.63 o
   3   7   3       21.12       20.82      2.21 o
   4   7   3       14.10       16.34      2.51 o
   5   7   3      920.11      947.36     20.93 o
   6   7   3      141.41      133.76      7.45 o
   7   7   3        0.04        1.61      1.67 o
  -7   8   3       47.00       55.64      4.87 o
  -6   8   3      417.74      393.05     18.01 o
  -5   8   3       73.77      102.60      7.62 o
  -4   8   3       68.62       70.19      6.02 o
  -3   8   3        0.03        9.40      3.19 o
  -2   8   3      930.53      902.63     27.18 o
  -1   8   3      374.52      373.35     14.57 o
   0   8   3     1413.51     1409.67     75.25 o
   1   8   3      263.69      282.39      9.67 o
   2   8   3      969.44      956.31     22.08 o
   3   8   3        2.30        3.85      1.67 o
   4   8   3        1.11        1.01      1.68 o
   5   8   3     1314.09     1341.34     58.39 o
   6   8   3      105.31      108.71      6.95 o
   7   8   3      125.51      106.71      6.88 o
  -6   9   3      109.06      102.03      7.53 o
  -5   9   3       13.00       16.22      3.09 o
  -4   9   3       80.21      105.41      7.96 o
  -3   9   3      207.53      203.58     12.05 o
  -2   9   3       98.34       96.57      9.53 o
  -1   9   3       14.76       18.52      3.21 o
   0   9   3       32.37       33.48      4.29 o
   1   9   3      623.78      668.34     20.61 o
   2   9   3        1.04        1.46      1.15 o
   3   9   3      466.10      494.36     17.36 o
   4   9   3      240.58      267.52     12.30 o
   5   9   3       25.32       27.64      4.13 o
   6   9   3      469.32      452.43     14.04 o
  -5  10   3        7.52        5.41      1.56 o
  -4  10   3       24.73       34.50      4.63 o
  -3  10   3       81.86       83.04      8.75 o
  -2  10   3      151.64      142.23      9.69 o
  -1  10   3      144.31      146.31      8.45 o
   0  10   3       10.63       11.07      2.47 o
   1  10   3       24.21       27.90      3.78 o
   2  10   3      254.12      272.54      9.94 o
   3  10   3        1.55        1.83      1.28 o
   4  10   3        7.01        5.63      1.83 o
   5  10   3      559.73      584.88     24.83 o
  -4  11   3      513.96      539.90     17.79 o
  -3  11   3        0.26        0.03      1.04 o
  -2  11   3      343.62      322.44     13.08 o
  -1  11   3       19.26       20.48      3.21 o
   0  11   3      721.19      758.82     20.91 o
   1  11   3      220.00      203.10     10.70 o
   2  11   3      513.47      467.38     14.72 o
   3  11   3      135.71      118.27     37.46 o
   4  11   3      137.53      138.57     19.68 o
  -1  12   3       66.25       80.33      7.26 o
   0  12   3      496.31      478.34     16.90 o
  -8   0   4      148.66      142.33     10.69 o
  -6   0   4      403.87      387.52     13.62 o
  -4   0   4       78.18      123.00      9.10 o
  -2   0   4    20741.13    20899.80    484.56 o
   0   0   4      712.02      819.13     23.11 o
   2   0   4       88.99       80.40      3.62 o
   4   0   4     2806.33     2831.23     38.30 o
   6   0   4       10.12       11.09      2.00 o
   8   0   4     2289.81     2447.47     74.24 o
  -9   1   4      269.65      277.19      9.99 o
  -8   1   4      113.08       99.54      6.29 o
  -7   1   4      561.66      557.55     16.40 o
  -6   1   4      109.21      105.25      4.91 o
  -5   1   4      462.96      473.95     13.10 o
  -4   1   4      692.76      755.41     15.24 o
  -3   1   4     5188.30     5137.64     87.39 o
  -2   1   4        8.79       14.08      1.06 o
  -1   1   4    17033.81    17039.05    344.66 o
   0   1   4    10753.71    10555.30     35.47 o
   1   1   4       33.46       30.18      1.47 o
   2   1   4     1518.95     1532.97     20.31 o
   3   1   4      608.55      677.42     11.15 o
   4   1   4      927.16      910.68     12.45 o
   5   1   4       59.81       70.93      3.88 o
   6   1   4      653.75      613.58      9.39 o
   7   1   4       50.55       47.53      3.30 o
   8   1   4      135.83      137.60      7.53 o
   9   1   4       28.68       24.56      3.62 o
  -9   2   4      237.91      253.83      9.36 o
  -8   2   4      149.53      184.83     14.77 o
  -7   2   4       29.96       28.09      3.77 o
  -6   2   4       52.02       75.34      7.41 o
  -5   2   4     1003.92      917.44     21.15 o
  -4   2   4      297.79      335.41     14.22 o
  -3   2   4    11280.88    11336.95    257.53 o
  -2   2   4      469.21      501.81      6.01 o
  -1   2   4     3808.01     3820.66     33.13 o
   0   2   4      833.05      845.93     15.56 o
   1   2   4    15956.94    16482.38     63.92 o
   2   2   4     1424.09     1411.63     25.00 o
   3   2   4     3864.57     3790.21     46.80 o
   4   2   4      175.86      181.77      5.31 o
   5   2   4       23.05       20.63      2.02 o
   6   2   4      235.10      234.58      5.89 o
   7   2   4        9.80        6.86      1.26 o
   8   2   4      161.17      171.10      6.84 o
   9   2   4        0.68        0.83      1.05 o
  -9   3   4       82.73       93.40      5.44 o
  -8   3   4        1.13       -0.31      1.38 o
  -7   3   4     1402.04     1373.27     25.77 o
  -6   3   4       27.76       33.89      3.32 o
  -5   3   4     1448.22     1483.56     27.58 o
  -4   3   4        0.43        8.74      4.21 o
  -3   3   4      347.70      337.55      8.41 o
  -2   3   4      115.44      134.15      4.61 o
  -1   3   4     7947.66     8215.27    145.37 o
   0   3   4       54.61       49.16      4.39 o
   1   3   4      281.62      268.85     12.19 o
   2   3   4      813.66      935.90     22.04 o
   3   3   4      788.48      841.67     17.29 o
   4   3   4       98.70      115.43      4.54 o
   5   3   4       70.17       83.56      3.35 o
   6   3   4       19.61       18.75      1.59 o
   7   3   4      217.54      226.31      7.36 o
   8   3   4       27.46       23.80      2.72 o
   9   3   4        0.36       -0.04      1.65 o
  -9   4   4       31.91       42.49      4.07 o
  -8   4   4       77.83       85.71      6.55 o
  -7   4   4        0.94        2.31      1.24 o
  -6   4   4      362.98      367.81     15.55 o
  -5   4   4      148.18      144.91      5.90 o
  -4   4   4      160.04      183.14     15.39 o
  -3   4   4     1035.64     1145.27     33.90 o
  -2   4   4      708.57      810.83     21.11 o
  -1   4   4      171.15      194.69      6.38 o
   0   4   4     1212.14     1299.12     25.64 o
   1   4   4     2408.53     2744.91    119.85 o
   2   4   4     1137.47     1247.49     19.77 o
   3   4   4       36.76       50.36      2.38 o
   4   4   4      920.65      894.12     20.49 o
   5   4   4       41.00       50.32      3.04 o
   6   4   4       37.10       35.35      2.97 o
   7   4   4      104.20       97.59      4.73 o
   8   4   4      531.58      554.07     19.72 o
   9   4   4        0.10        1.46      0.90 o
  -8   5   4       28.22       34.15      3.92 o
  -7   5   4      534.72      559.91     21.11 o
  -6   5   4      213.89      220.86      8.50 o
  -5   5   4      133.02      124.80      5.79 o
  -4   5   4      254.84      239.19      9.91 o
  -3   5   4     2024.95     2220.63     30.62 o
  -2   5   4       16.79       12.01      3.41 o
  -1   5   4        5.68        6.90      4.01 o
   0   5   4     1212.43     1365.17     56.49 o
   1   5   4       81.16       93.90      7.39 o
   2   5   4       43.12       54.18      5.63 o
   3   5   4      448.62      496.86     17.08 o
   4   5   4      482.14      486.82     14.21 o
   5   5   4      901.42      914.03     18.98 o
   6   5   4      418.35      452.36     14.74 o
   7   5   4       12.39       10.35      2.25 o
   8   5   4       11.14       10.18      1.95 o
  -8   6   4       82.25      101.08      7.31 o
  -7   6   4       70.95       68.54      3.97 o
  -6   6   4        5.49       21.40      3.07 o
  -5   6   4      794.35      824.40     17.50 o
  -4   6   4       13.76       22.53      2.72 o
  -3   6   4     2636.47     2786.59     97.41 o
  -2   6   4        0.67        0.94      1.71 o
  -1   6   4      384.72      405.93     17.05 o
   0   6   4      363.32      419.37     17.36 o
   1   6   4      817.71      902.96     25.53 o
   2   6   4      675.40      675.81     30.09 o
   3   6   4     2054.48     2176.57     47.56 o
   4   6   4       15.88       14.64      2.06 o
   5   6   4      507.50      529.47     22.95 o
   6   6   4       99.36       98.03      5.28 o
   7   6   4       97.68       99.39      7.29 o
   8   6   4      136.43      143.21     17.05 o
  -7   7   4      688.39      660.71     19.99 o
  -6   7   4      567.78      607.13     17.81 o
  -5   7   4      203.49      228.91     10.62 o
  -4   7   4        1.01       10.14      2.70 o
  -3   7   4     1020.73      992.73     40.46 o
  -2   7   4        0.50        6.51      3.13 o
  -1   7   4     1644.24     1699.42     61.62 o
   0   7   4       19.24       19.60      2.50 o
   1   7   4      918.08      893.16     27.75 o
   2   7   4      203.36      201.02      8.76 o
   3   7   4      125.60      130.18      5.45 o
   4   7   4      702.18      669.99     15.57 o
   5   7   4     1468.89     1551.33     38.22 o
   6   7   4        8.20        4.96      1.73 o
   7   7   4       90.41       87.44      7.64 o
  -7   8   4       31.12       32.02      3.55 o
  -6   8   4        0.67        2.09      2.51 o
  -5   8   4      356.99      400.10     14.36 o
  -4   8   4       11.24       13.19      2.85 o
  -3   8   4      191.98      196.59      9.76 o
  -2   8   4      207.72      189.46     11.64 o
  -1   8   4      149.20      138.43      6.63 o
   0   8   4        8.51        5.16      1.75 o
   1   8   4      106.97      110.84      6.47 o
   2   8   4       85.57       86.37      6.09 o
   3   8   4        3.12        6.26      1.55 o
   4   8   4      313.16      319.17     14.10 o
   5   8   4        0.76        2.43      3.38 o
   6   8   4      446.67      441.52     13.80 o
   7   8   4        7.84        8.97      1.94 o
  -6   9   4       12.13       10.73      2.47 o
  -5   9   4        6.56        4.65      2.09 o
  -4   9   4      311.38      285.57     12.78 o
  -3   9   4       53.13       50.45      4.96 o
  -2   9   4      191.27      176.21     12.59 o
  -1   9   4       98.01       98.09      6.91 o
   0   9   4      168.64      179.71      9.67 o
   1   9   4      189.57      189.36     10.82 o
   2   9   4      112.87      116.18      7.16 o
   3   9   4      137.64      145.57      7.68 o
   4   9   4      790.54      851.48     21.48 o
   5   9   4        0.02       -0.22      1.15 o
   6   9   4     1374.04     1362.61     19.30 o
  -5  10   4      113.84      117.27      7.95 o
  -4  10   4       99.37      101.17      7.51 o
  -3  10   4      557.53      535.98     17.75 o
  -2  10   4      203.67      182.16     10.93 o
  -1  10   4       17.25       13.64      2.55 o
   0  10   4      398.04      412.51     15.09 o
   1  10   4      278.96      302.63     12.22 o
   2  10   4      686.34      715.54     18.78 o
   3  10   4      131.61      141.87      8.14 o
   4  10   4      119.47      118.50      7.76 o
   5  10   4        1.43        5.18      1.58 o
  -4  11   4      278.26      278.52     12.73 o
  -3  11   4       35.30       37.53      4.06 o
  -2  11   4      203.06      221.51     10.87 o
  -1  11   4      157.54      175.18     10.46 o
   0  11   4        0.41        3.12      1.79 o
   1  11   4      634.35      637.39     19.75 o
   2  11   4       29.31       31.23      3.51 o
   3  11   4       62.09       63.95     25.96 o
   4  11   4      232.54      196.44     73.88 o
  -1  12   4       43.11       47.60      5.55 o
   0  12   4       62.47       74.50      6.71 o
  -9   0   5      185.26      184.99      9.36 o
  -7   0   5      164.91      142.69     11.47 o
  -5   0   5      658.65      656.84     32.34 o
  -3   0   5      108.65       95.18      4.61 o
  -1   0   5     2988.41     3121.55     60.73 o
   1   0   5      301.51      266.51     12.60 o
   3   0   5       97.73      104.94      4.09 o
   5   0   5      322.17      275.22     10.89 o
   7   0   5     3201.45     3202.25     42.69 o
   9   0   5      386.82      376.17     18.57 o
  -9   1   5      132.17      139.66      9.40 o
  -8   1   5      420.63      413.50     12.72 o
  -7   1   5      136.18      129.07      8.05 o
  -6   1   5       19.10       19.79      2.18 o
  -5   1   5        1.81        1.84      1.49 o
  -4   1   5      338.99      353.70     10.53 o
  -3   1   5     1874.52     1992.61     17.49 o
  -2   1   5    11075.28    11049.54    186.20 o
  -1   1   5      130.59      146.83      3.72 o
   0   1   5       59.66       57.26      2.14 o
   1   1   5       29.70       29.95      1.64 o
   2   1   5     2740.56     2633.49     14.34 o
   3   1   5      721.22      657.99     12.36 o
   4   1   5       12.60       10.20      1.37 o
   5   1   5      179.10      183.95      6.97 o
   6   1   5      299.05      283.51      6.37 o
   7   1   5       17.58       18.09      2.10 o
   8   1   5      327.13      331.69     11.39 o
   9   1   5      882.37      886.25     19.91 o
  -9   2   5       19.86       19.91      2.64 o
  -8   2   5      256.92      264.73     12.15 o
  -7   2   5        1.06        1.90      1.71 o
  -6   2   5     1914.71     1805.52     24.36 o
  -5   2   5      198.07      211.10     10.08 o
  -4   2   5       30.61       58.65      4.06 o
  -3   2   5      322.05      359.00      6.93 o
  -2   2   5       44.79       30.82      1.52 o
  -1   2   5      415.95      430.49      9.05 o
   0   2   5      407.80      418.56     10.33 o
   1   2   5       33.90       39.96     15.60 o
   2   2   5     2345.81     2305.94     33.85 o
   3   2   5     1827.07     2082.61     26.54 o
   4   2   5        2.13        6.38      1.10 o
   5   2   5        2.47        5.74      1.06 o
   6   2   5     1937.09     1880.08     24.03 o
   7   2   5       67.96       63.04      3.88 o
   8   2   5        8.15        5.84      1.18 o
   9   2   5        1.81        0.08      1.05 o
  -9   3   5      357.75      357.26     10.20 o
  -8   3   5      273.24      281.78     12.27 o
  -7   3   5        3.49        7.76      2.19 o
  -6   3   5        0.45        1.49      1.31 o
  -5   3   5       71.26       71.66      3.86 o
  -4   3   5     1528.60     1345.96     44.97 o
  -3   3   5     1292.28     1376.58     19.35 o
  -2   3   5     1913.44     1820.59     16.08 o
  -1   3   5       31.85       23.87      2.02 o
   0   3   5        5.46        6.17      1.51 o
   1   3   5     1442.30     1608.73     24.33 o
   2   3   5     6468.63     6913.46     37.84 o
   3   3   5     2624.52     2829.53     61.59 o
   4   3   5     1872.85     1915.46     55.21 o
   5   3   5      590.41      522.52      9.46 o
   6   3   5      184.35      184.95      5.25 o
   7   3   5      160.11      168.13      6.34 o
   8   3   5      153.36      146.62      6.76 o
   9   3   5      279.70      277.12     10.96 o
  -9   4   5       29.26       28.70      2.56 o
  -8   4   5        0.58        0.20      1.04 o
  -7   4   5      334.56      343.91     10.02 o
  -6   4   5      961.13      879.84     22.93 o
  -5   4   5      734.18      690.96     14.66 o
  -4   4   5      167.88      155.89     14.66 o
  -3   4   5       38.42       45.91      4.23 o
  -2   4   5      117.51      109.88      4.70 o
  -1   4   5        0.11        1.59      0.83 o
   0   4   5       51.23       54.50      5.21 o
   1   4   5      875.11      948.44     21.80 o
   2   4   5     2106.18     2342.14     72.37 o
   3   4   5       80.46      100.15      3.79 o
   4   4   5       20.06       15.01      2.93 o
   5   4   5      607.25      573.42     10.62 o
   6   4   5      286.97      280.89      8.38 o
   7   4   5      886.12      958.31     19.74 o
   8   4   5      112.14      113.81      6.80 o
  -8   5   5      188.27      209.06      9.26 o
  -7   5   5        0.18        3.23      1.52 o
  -6   5   5      344.10      377.04     11.03 o
  -5   5   5        0.55        2.46      1.31 o
  -4   5   5      429.49      408.01     11.59 o
  -3   5   5      102.00      117.35      7.35 o
  -2   5   5     1618.03     1860.56     42.20 o
  -1   5   5       37.07       33.30      4.55 o
   0   5   5      132.22      138.04      9.18 o
   1   5   5      367.51      357.36     15.15 o
   2   5   5     1040.69     1053.80     65.07 o
   3   5   5     2084.76     2074.08     86.44 o
   4   5   5       13.54       13.04      1.47 o
   5   5   5      654.86      616.99     12.45 o
   6   5   5       74.84       66.19      5.13 o
   7   5   5       99.51      101.49      6.64 o
   8   5   5        2.21        0.66      0.92 o
  -8   6   5      743.59      831.23     48.63 o
  -7   6   5        1.65        4.31      1.14 o
  -6   6   5      255.48      262.94      9.02 o
  -5   6   5       17.28       17.58      2.57 o
  -4   6   5      278.69      286.37      9.90 o
  -3   6   5       52.62       69.69      3.80 o
  -2   6   5       13.35        4.34      2.41 o
  -1   6   5      155.90      155.04     10.88 o
   0   6   5     2236.73     2520.18     44.17 o
   1   6   5      176.86      194.75     12.20 o
   2   6   5       63.09       69.87     11.22 o
   3   6   5      119.57      115.42      6.01 o
   4   6   5        6.64        6.32      1.37 o
   5   6   5       81.76       85.46      5.66 o
   6   6   5      439.97      461.36     14.33 o
   7   6   5      376.33      391.68     14.06 o
   8   6   5       91.64       86.79      5.61 o
  -7   7   5      258.14      238.83     11.00 o
  -6   7   5        8.41        9.92      2.04 o
  -5   7   5      871.76      923.53     21.16 o
  -4   7   5     1183.72     1170.26     22.59 o
  -3   7   5       17.44       21.90      2.76 o
  -2   7   5     2994.24     2900.52     96.10 o
  -1   7   5      105.77      111.59      5.67 o
   0   7   5        6.60        5.39      1.35 o
   1   7   5      247.30      252.15      9.11 o
   2   7   5     1338.88     1367.27     36.97 o
   3   7   5       42.35       40.50      2.99 o
   4   7   5      658.35      631.36     16.93 o
   5   7   5        0.63        3.94      1.44 o
   6   7   5      208.30      211.63      8.67 o
   7   7   5       63.45       56.94      4.23 o
  -7   8   5      119.40      109.53      6.07 o
  -6   8   5      186.95      176.07     10.37 o
  -5   8   5      228.73      242.64     12.01 o
  -4   8   5      166.27      158.75      8.72 o
  -3   8   5       14.63       10.00      2.56 o
  -2   8   5      795.16      736.08     20.71 o
  -1   8   5       80.46       69.11      4.73 o
   0   8   5     2780.95     2761.39    128.16 o
   1   8   5      600.97      577.47     15.99 o
   2   8   5      560.20      537.86     15.02 o
   3   8   5      114.89      115.67      6.25 o
   4   8   5      274.71      274.24     10.69 o
   5   8   5      185.88      185.18     11.67 o
   6   8   5      550.44      577.03     15.46 o
   7   8   5       43.33       40.67      4.87 o
  -6   9   5       31.41       33.94      4.15 o
  -5   9   5      207.87      200.71     11.66 o
  -4   9   5       77.57       80.44      6.80 o
  -3   9   5       23.65       17.06      3.02 o
  -2   9   5        0.49        2.05      2.15 o
  -1   9   5        3.89       -0.99      1.61 o
   0   9   5      974.01      957.23     23.94 o
   1   9   5      160.61      151.50      9.72 o
   2   9   5        0.55        1.32      1.05 o
   3   9   5      156.66      154.36      6.76 o
   4   9   5      291.89      306.15     12.75 o
   5   9   5      403.56      423.46     13.78 o
   6   9   5      244.76      258.98      7.97 o
  -5  10   5       54.79       49.72      4.93 o
  -4  10   5        8.39        6.67      1.82 o
  -3  10   5        1.01        0.97      1.46 o
  -2  10   5       12.17        9.91      2.75 o
  -1  10   5      112.42       97.91      9.23 o
   0  10   5      207.13      199.94      8.74 o
   1  10   5       30.05       28.89      4.39 o
   2  10   5        4.23        4.45      1.73 o
   3  10   5       87.51       90.02      6.30 o
   4  10   5       40.91       51.37      4.95 o
   5  10   5      486.26      486.58     19.69 o
  -4  11   5      572.82      537.12     17.17 o
  -3  11   5        7.98        5.63      1.77 o
  -2  11   5      413.64      454.55     15.38 o
  -1  11   5      138.10      119.99      8.13 o
   0  11   5      463.04      454.49     15.22 o
   1  11   5       91.15       90.03      8.86 o
   2  11   5      227.90      206.54     25.72 o
   3  11   5       61.72       54.81     17.51 o
  -1  12   5       37.32       39.27      4.80 o
  -8   0   6      402.93      397.63     28.96 o
  -6   0   6        0.19       -0.29      1.31 o
  -4   0   6      976.50     1175.96     73.52 o
  -2   0   6     3416.85     3717.31     30.95 o
   0   0   6      387.27      416.42     10.07 o
   2   0   6      659.52      708.92     13.91 o
   4   0   6     2260.35     2220.59     27.74 o
   6   0   6        0.76        2.78      1.71 o
   8   0   6       74.28       74.57      7.51 o
  -9   1   6       44.54       45.25      3.85 o
  -8   1   6      215.98      202.32      7.90 o
  -7   1   6       80.47       70.18      4.73 o
  -6   1   6      856.40      811.67     13.82 o
  -5   1   6      358.87      359.66     11.92 o
  -4   1   6        1.65        4.57      1.27 o
  -3   1   6       10.46       10.90      1.02 o
  -2   1   6     4017.33     4047.18     83.24 o
  -1   1   6     1938.71     2115.11     85.57 o
   0   1   6       92.01       88.03      3.36 o
   1   1   6     6809.31     6311.14     36.91 o
   2   1   6      545.71      528.19      6.69 o
   3   1   6      499.72      453.34      7.28 o
   4   1   6      265.14      255.29      6.70 o
   5   1   6      387.71      358.00      8.82 o
   6   1   6     1291.05     1262.04     14.52 o
   7   1   6      903.62      951.45     16.31 o
   8   1   6      740.71      779.74     16.99 o
   9   1   6       61.98       53.90      4.52 o
  -9   2   6      419.54      425.96     11.43 o
  -8   2   6       16.85       10.21      1.59 o
  -7   2   6      414.39      437.14     14.50 o
  -6   2   6      115.49      111.25      5.64 o
  -5   2   6      239.03      232.40     10.47 o
  -4   2   6        9.13       16.13      2.18 o
  -3   2   6     7438.43     7079.74    130.56 o
  -2   2   6        0.97        3.90      0.84 o
  -1   2   6    10187.78    10150.87    225.42 o
   0   2   6        2.01        6.82      1.45 o
   1   2   6     7214.42     7479.70     40.79 o
   2   2   6       67.32      100.74      3.07 o
   3   2   6     1228.80     1148.42     14.71 o
   4   2   6       15.39       11.57      1.42 o
   5   2   6       18.51       15.75      1.38 o
   6   2   6       32.59       31.44      2.07 o
   7   2   6      452.44      436.54     11.05 o
   8   2   6       28.94       28.14      2.45 o
   9   2   6      352.66      325.47     10.50 o
  -9   3   6       34.35       30.09      2.84 o
  -8   3   6      289.33      289.05      9.03 o
  -7   3   6      304.07      299.10     10.34 o
  -6   3   6      782.70      790.77     15.37 o
  -5   3   6     2732.88     2606.52     51.28 o
  -4   3   6        3.14        5.80      2.20 o
  -3   3   6      320.19      336.67     10.10 o
  -2   3   6     2916.36     3182.42     41.71 o
  -1   3   6      492.84      489.21     11.94 o
   0   3   6     2263.33     2298.31     32.35 o
   1   3   6     5234.64     5341.53     48.04 o
   2   3   6      442.45      441.98     27.88 o
   3   3   6     3118.85     3285.55     70.51 o
   4   3   6        3.08        6.91      1.16 o
   5   3   6       90.36       92.97      3.22 o
   6   3   6        4.09        4.56      1.05 o
   7   3   6      625.71      644.36     13.27 o
   8   3   6        6.83        7.91      1.50 o
  -9   4   6      144.57      146.23      5.46 o
  -8   4   6      337.82      350.74     10.95 o
  -7   4   6       16.45       19.66      2.63 o
  -6   4   6      192.33      182.45      8.56 o
  -5   4   6       43.17       38.43      3.07 o
  -4   4   6      140.79      121.43     13.58 o
  -3   4   6        7.82       29.82      3.67 o
  -2   4   6       27.53       39.66      2.99 o
  -1   4   6     1722.40     1816.96     30.66 o
   0   4   6       41.78       69.04      5.94 o
   1   4   6      279.49      289.18     12.29 o
   2   4   6        7.65        8.59      1.30 o
   3   4   6      191.28      187.20      6.37 o
   4   4   6      260.94      211.25      8.40 o
   5   4   6       47.63       39.00      2.68 o
   6   4   6       50.44       50.44      3.89 o
   7   4   6      303.56      296.37      8.67 o
   8   4   6      128.19      126.72      5.89 o
  -8   5   6      237.89      262.04      9.71 o
  -7   5   6       14.30       16.38      2.49 o
  -6   5   6     1304.83     1329.62     22.88 o
  -5   5   6       50.64       47.93      3.61 o
  -4   5   6      215.10      204.10      8.29 o
  -3   5   6       49.61       61.44      5.58 o
  -2   5   6       24.04       24.08      3.47 o
  -1   5   6      159.68      154.34     10.01 o
   0   5   6      348.79      358.32     15.19 o
   1   5   6      376.29      350.29     15.88 o
   2   5   6      436.90      420.20     16.91 o
   3   5   6      283.47      289.37     12.21 o
   4   5   6       49.26       52.53      3.40 o
   5   5   6      702.82      648.24     16.98 o
   6   5   6      165.14      176.72      9.33 o
   7   5   6      162.21      171.97      8.44 o
   8   5   6      247.03      255.31      8.74 o
  -8   6   6      285.04      337.17     18.56 o
  -7   6   6      749.27      759.84     12.68 o
  -6   6   6       26.81       37.40      3.37 o
  -5   6   6      364.67      359.42     11.51 o
  -4   6   6       37.90       34.20      4.25 o
  -3   6   6     1606.91     1521.69     49.28 o
  -2   6   6       36.97       50.68      5.41 o
  -1   6   6      228.63      192.12     13.33 o
   0   6   6        4.79        0.41      2.10 o
   1   6   6      263.46      257.46     14.30 o
   2   6   6       33.12       33.74      5.96 o
   3   6   6     1961.57     1861.12     34.28 o
   4   6   6      602.68      570.60     14.82 o
   5   6   6      151.54      148.45      7.41 o
   6   6   6       22.24       20.14      2.65 o
   7   6   6        7.31        5.51      1.27 o
   8   6   6       41.31       44.53      4.99 o
  -7   7   6      304.08      273.33      9.56 o
  -6   7   6       39.70       40.23      4.24 o
  -5   7   6      448.03      486.97     15.28 o
  -4   7   6      226.32      213.40     10.14 o
  -3   7   6       25.88       27.19      3.04 o
  -2   7   6      265.75      257.82     11.17 o
  -1   7   6      651.62      638.64     14.57 o
   0   7   6       13.81       12.95      2.01 o
   1   7   6     3429.48     3241.86     36.33 o
   2   7   6      475.63      444.53     11.29 o
   3   7   6        6.96        5.91      1.26 o
   4   7   6       24.27       15.94      2.91 o
   5   7   6      407.96      412.14     13.59 o
   6   7   6        1.04        4.77      1.58 o
   7   7   6      650.21      650.38     16.23 o
  -7   8   6        0.48       -2.23      2.23 o
  -6   8   6      270.15      262.05     10.96 o
  -5   8   6       89.92       97.83      7.63 o
  -4   8   6        3.55        3.70      1.79 o
  -3   8   6     1244.89     1217.12     26.13 o
  -2   8   6       25.82       21.37      3.39 o
  -1   8   6      612.63      589.33     20.06 o
   0   8   6        0.79        1.71      1.23 o
   1   8   6      652.99      594.99     18.87 o
   2   8   6       41.83       35.22      3.81 o
   3   8   6      812.38      789.26     14.86 o
   4   8   6       91.25      102.71      6.62 o
   5   8   6     1032.81     1029.94     22.48 o
   6   8   6       46.46       46.05      4.34 o
   7   8   6        0.41        1.55      0.99 o
  -6   9   6      168.89      161.11      8.80 o
  -5   9   6        0.58        0.11      1.55 o
  -4   9   6      242.10      234.72     11.26 o
  -3   9   6       51.19       50.90      5.00 o
  -2   9   6      140.28      124.08     10.49 o
  -1   9   6      175.19      173.62     11.54 o
   0   9   6       38.26       48.05      4.91 o
   1   9   6        4.99        6.62      2.27 o
   2   9   6        5.23        8.84      2.13 o
   3   9   6      110.51      112.12      6.16 o
   4   9   6      225.29      223.86      8.64 o
   5   9   6        0.07       -0.87      0.94 o
   6   9   6       40.15       42.60      3.53 o
  -5  10   6       86.28       75.78      5.90 o
  -4  10   6       70.76       72.47      5.18 o
  -3  10   6      334.49      340.90     13.48 o
  -2  10   6       13.07       14.06      2.53 o
  -1  10   6       14.63       16.83      3.81 o
   0  10   6      376.64      387.90     13.34 o
   1  10   6       40.44       43.19      4.56 o
   2  10   6       57.18       61.35      4.35 o
   3  10   6      158.42      158.93      9.18 o
   4  10   6      139.06      155.67     10.88 o
   5  10   6        4.62        4.21      2.40 o
  -3  11   6        9.39        7.57      1.63 o
  -2  11   6      442.94      458.38     15.21 o
  -1  11   6      528.16      546.53     17.13 o
   0  11   6        3.93        1.92      1.19 o
   1  11   6      723.57      686.87     84.40 o
   2  11   6        6.54        6.26      1.83 o
   3  11   6       36.60       27.43     16.48 o
  -9   0   7     1070.71     1054.61     21.00 o
  -7   0   7      528.61      481.76     17.16 o
  -5   0   7     1150.81     1011.47     28.44 o
  -3   0   7       46.53       70.95      3.16 o
  -1   0   7      447.76      501.74     18.52 o
   1   0   7      265.34      273.20     30.56 o
   3   0   7      623.59      679.20     17.49 o
   5   0   7        9.89       16.12      2.70 o
   7   0   7       71.68       71.73      6.26 o
   9   0   7      594.62      546.97     18.25 o
  -9   1   7      257.25      260.11      8.73 o
  -8   1   7       20.20       14.31      2.38 o
  -7   1   7      774.62      764.73     15.46 o
  -6   1   7      135.73      131.93      5.26 o
  -5   1   7      372.65      396.08     12.66 o
  -4   1   7     5688.44     5927.84     42.47 o
  -3   1   7      204.89      188.72      4.36 o
  -2   1   7      674.45      714.72     11.76 o
  -1   1   7      763.56      836.80     14.79 o
   0   1   7        7.58       17.23      1.66 o
   1   1   7       87.62       83.94      3.17 o
   2   1   7       48.25       48.06      2.65 o
   3   1   7      373.23      412.60      9.88 o
   4   1   7     1522.70     1511.71     24.74 o
   5   1   7        0.87        1.29      0.98 o
   6   1   7      648.01      628.85      9.04 o
   7   1   7      389.61      393.28     10.40 o
   8   1   7      201.39      212.47      7.38 o
   9   1   7       15.78       11.63      1.86 o
  -9   2   7        7.75        8.47      1.63 o
  -8   2   7      161.68      129.95      6.61 o
  -7   2   7       35.54       28.01      3.07 o
  -6   2   7     1980.53     1871.79     19.59 o
  -5   2   7      702.56      690.19     14.31 o
  -4   2   7     1292.15     1147.64     30.80 o
  -3   2   7      608.99      687.35     18.69 o
  -2   2   7      137.29      137.44      5.38 o
  -1   2   7       78.64       89.46      4.91 o
   0   2   7     5947.71     5567.54     93.78 o
   1   2   7       31.88       33.22      3.20 o
   2   2   7    19314.96    19158.17     63.83 o
   3   2   7     1273.18     1363.01     14.10 o
   4   2   7        7.69        7.71      1.18 o
   5   2   7        6.99        9.06      1.16 o
   6   2   7     1900.85     1825.91     29.16 o
   7   2   7      273.90      272.66      8.67 o
   8   2   7     1138.73     1145.70     15.27 o
  -9   3   7        7.38       11.53      1.57 o
  -8   3   7      149.50      138.85      6.14 o
  -7   3   7       85.94       72.41      5.05 o
  -6   3   7      565.58      532.36     14.54 o
  -5   3   7       15.97       21.40      2.21 o
  -4   3   7     2488.16     2153.94    102.73 o
  -3   3   7      309.17      342.90     10.80 o
  -2   3   7     1377.63     1220.73     13.09 o
  -1   3   7        0.14        0.06      1.15 o
   0   3   7      243.49      236.13      7.01 o
   1   3   7      551.88      642.71     11.45 o
   2   3   7      257.29      231.53      8.79 o
   3   3   7        5.84        6.32      1.12 o
   4   3   7      588.30      538.19     10.37 o
   5   3   7      596.90      576.79     10.95 o
   6   3   7     1221.24     1191.95     18.47 o
   7   3   7       17.01       16.61      2.20 o
   8   3   7        3.70        3.42      0.92 o
  -9   4   7      115.78      122.49      8.50 o
  -8   4   7        4.53        3.86      1.88 o
  -7   4   7      666.84      659.58     15.56 o
  -6   4   7     1614.94     1559.01     33.74 o
  -5   4   7      423.92      374.40      9.59 o
  -4   4   7      125.89       76.76     11.07 o
  -3   4   7       21.51       38.00      4.39 o
  -2   4   7     1509.62     1715.41     21.20 o
  -1   4   7      424.46      440.22     17.86 o
   0   4   7        2.58        9.13      2.54 o
   1   4   7      297.07      332.10     13.96 o
   2   4   7     1252.85     1274.63     26.27 o
   3   4   7      652.11      632.41     16.72 o
   4   4   7      594.98      566.70     10.63 o
   5   4   7      184.04      205.70      7.32 o
   6   4   7       30.46       31.30      2.76 o
   7   4   7       21.05       21.30      2.27 o
   8   4   7       16.33       18.97      2.18 o
  -8   5   7       66.47       64.71      4.12 o
  -7   5   7      699.51      739.38     15.70 o
  -6   5   7        6.03        8.58      2.82 o
  -5   5   7       13.96       15.42      2.11 o
  -4   5   7       23.65       22.50      2.91 o
  -3   5   7      277.56      346.92     14.01 o
  -2   5   7     1150.22     1189.00     34.55 o
  -1   5   7      148.94      137.95      8.09 o
   0   5   7       98.08      106.43      8.63 o
   1   5   7      139.08      170.19     10.91 o
   2   5   7       50.41       54.65      6.50 o
   3   5   7      506.10      523.57     15.07 o
   4   5   7      211.16      205.62      7.12 o
   5   5   7       31.70       29.12      3.24 o
   6   5   7       77.07       70.75      5.23 o
   7   5   7       21.50       22.24      2.87 o
   8   5   7        3.42        3.39      1.15 o
  -8   6   7       72.00       84.92      8.60 o
  -7   6   7      208.82      210.24      7.46 o
  -6   6   7        0.83        3.11      1.28 o
  -5   6   7       42.67       41.15      3.86 o
  -4   6   7      349.86      332.97     12.74 o
  -3   6   7       81.24       69.71      4.17 o
  -2   6   7       86.68       81.39      6.59 o
  -1   6   7     1092.94     1179.73     37.48 o
   0   6   7     2459.81     2481.47     46.01 o
   1   6   7       13.87       11.65      3.39 o
   2   6   7     5402.18     4869.40     62.16 o
   3   6   7       66.75       63.17      3.60 o
   4   6   7      127.57      126.78      5.84 o
   5   6   7      261.67      277.02     10.14 o
   6   6   7      608.73      623.56     17.31 o
   7   6   7      267.90      266.17      7.99 o
   8   6   7      421.42      413.89     14.38 o
  -7   7   7       35.24       36.67      3.36 o
  -6   7   7      345.49      338.44     11.87 o
  -5   7   7       75.05       77.84      7.25 o
  -4   7   7      226.47      217.21     11.72 o
  -3   7   7        2.83        2.55      1.29 o
  -2   7   7     2165.62     2071.54     67.99 o
  -1   7   7       10.89        9.14      1.62 o
   0   7   7     1902.67     1727.59     28.44 o
   1   7   7      975.57      949.57     22.56 o
   2   7   7      893.68      876.40     16.01 o
   3   7   7     2806.53     2598.52     52.84 o
   4   7   7     1612.87     1522.92     47.32 o
   5   7   7      243.43      239.51     10.33 o
   6   7   7      814.02      838.89     17.03 o
   7   7   7        0.47        1.96      0.81 o
  -6   8   7      171.76      147.80      8.01 o
  -5   8   7     1025.62     1047.44     30.10 o
  -4   8   7      367.72      369.27     13.00 o
  -3   8   7       25.96       23.63      3.48 o
  -2   8   7        0.22        2.89      1.66 o
  -1   8   7      762.09      762.56     23.79 o
   0   8   7      175.25      178.05     10.88 o
   1   8   7      415.80      400.73     15.52 o
   2   8   7      217.65      214.98      8.57 o
   3   8   7      838.87      800.33     15.00 o
   4   8   7        0.38        1.82      1.31 o
   5   8   7        9.07       13.83      2.32 o
   6   8   7       98.27      110.12      7.47 o
  -6   9   7       41.85       28.73      3.35 o
  -5   9   7       16.93       13.77      2.53 o
  -4   9   7        8.39       10.83      2.56 o
  -3   9   7      454.60      454.83     14.54 o
  -2   9   7      328.45      317.60     16.78 o
  -1   9   7     1329.80     1247.11     39.14 o
   0   9   7      701.70      723.10     19.01 o
   1   9   7       63.82       69.47      5.92 o
   2   9   7       50.35       50.52      4.88 o
   3   9   7        0.06        1.40      1.58 o
   4   9   7       46.13       51.95      4.15 o
   5   9   7      122.33      120.25      8.10 o
   6   9   7      256.41      256.77      8.81 o
  -5  10   7      654.39      636.48     20.15 o
  -4  10   7      112.05      114.09      6.33 o
  -3  10   7      281.97      271.35     12.41 o
  -2  10   7        0.38        0.47      1.78 o
  -1  10   7       16.32        9.51      3.03 o
   0  10   7      101.46      111.61      7.01 o
   1  10   7      276.81      269.80      9.94 o
   2  10   7      147.37      146.37      6.75 o
   3  10   7       38.23       34.84      5.77 o
   4  10   7        3.25        1.22      1.00 o
   5  10   7       30.55       28.70      4.25 o
  -3  11   7       28.11       24.01      2.64 o
  -2  11   7      107.57      111.92      6.60 o
  -1  11   7      438.26      465.50     15.51 o
   0  11   7      180.54      158.15     23.33 o
   1  11   7       11.03       11.37      2.30 o
   2  11   7      394.91      271.10     15.86 o
   3  11   7      141.01      148.37     38.95 o
  -8   0   8     1955.27     1958.08    129.81 o
  -6   0   8     1021.92      968.22     21.30 o
  -4   0   8      523.22      592.61     15.94 o
  -2   0   8    12782.13    12965.45     54.24 o
   0   0   8     5741.78     6035.80     52.06 o
   2   0   8      444.57      471.84     40.68 o
   4   0   8      421.84      434.43     16.66 o
   6   0   8      733.33      682.38     14.87 o
   8   0   8      576.59      573.38     19.15 o
  -9   1   8        7.29        7.03      1.53 o
  -8   1   8      260.64      248.99      9.05 o
  -7   1   8        6.47        6.09      1.60 o
  -6   1   8     1082.92     1008.73     13.50 o
  -5   1   8      889.92      844.81     18.61 o
  -4   1   8     7298.77     7690.18     79.72 o
  -3   1   8     6487.94     6820.68     56.11 o
  -2   1   8      672.54      698.91     10.97 o
  -1   1   8       36.93       48.04      3.81 o
   0   1   8     2386.95     2225.39     22.29 o
   1   1   8      950.80      861.14     14.85 o
   2   1   8     2147.88     2206.90     37.54 o
   3   1   8      897.33      849.63     10.55 o
   4   1   8       55.82       56.06      3.17 o
   5   1   8       88.87       86.63      3.29 o
   6   1   8     1183.97     1152.26     21.75 o
   7   1   8      375.59      360.55      9.86 o
   8   1   8      763.69      787.19     13.65 o
  -9   2   8       22.92       26.27      2.50 o
  -8   2   8      266.54      264.02     10.48 o
  -7   2   8      127.43      138.66      6.42 o
  -6   2   8      392.38      373.05      8.74 o
  -5   2   8      355.02      351.48      9.35 o
  -4   2   8       55.23       62.68      4.25 o
  -3   2   8       10.94       15.32      1.36 o
  -2   2   8       51.57       49.59      3.43 o
  -1   2   8     5374.49     4698.82     69.48 o
   0   2   8     1584.78     1556.64     32.78 o
   1   2   8     1170.24     1041.40     14.53 o
   2   2   8      469.06      574.31     11.32 o
   3   2   8       35.56       48.31      3.35 o
   4   2   8      390.75      428.09      9.88 o
   5   2   8     1976.09     1817.67     42.25 o
   6   2   8      358.30      353.24     11.39 o
   7   2   8      977.41      964.95     15.99 o
   8   2   8       24.45       26.85      2.27 o
  -9   3   8        5.58        3.70      0.95 o
  -8   3   8       56.19       54.02      3.73 o
  -7   3   8      191.98      171.06      7.74 o
  -6   3   8      890.58      839.50     18.12 o
  -5   3   8      150.28      121.00      5.39 o
  -4   3   8      296.13      237.80     18.36 o
  -3   3   8     2568.07     2531.34     59.66 o
  -2   3   8     1155.76     1264.57     26.44 o
  -1   3   8       84.90      104.33      5.23 o
   0   3   8      799.37      909.73     29.03 o
   1   3   8    15209.89    15000.33     63.21 o
   2   3   8     2786.94     2910.75     32.63 o
   3   3   8      961.70      899.61     14.91 o
   4   3   8       87.65       96.84      6.48 o
   5   3   8        1.38        0.49      1.61 o
   6   3   8      470.62      445.23     13.11 o
   7   3   8      873.42      915.85     15.25 o
   8   3   8        3.73        4.74      0.93 o
  -9   4   8        1.06       -0.22      0.85 o
  -8   4   8     1071.70     1038.36     16.03 o
  -7   4   8       15.88       12.73      2.18 o
  -6   4   8      117.93      119.37      6.29 o
  -5   4   8      271.17      252.32      8.12 o
  -4   4   8      240.16      206.65     10.89 o
  -3   4   8      736.59      684.47     31.13 o
  -2   4   8     3676.76     3721.63     52.18 o
  -1   4   8     3463.11     3680.05     50.73 o
   0   4   8     3592.40     3736.03     47.43 o
   1   4   8      299.79      356.26     11.56 o
   2   4   8      182.26      177.44     10.46 o
   3   4   8       36.05       40.97      2.93 o
   4   4   8      110.53      105.12      5.36 o
   5   4   8      867.43      806.87     15.61 o
   6   4   8       74.17       73.91      4.21 o
   7   4   8        0.88        0.97      1.22 o
   8   4   8        1.27        1.82      0.70 o
  -8   5   8        5.68        3.94      0.91 o
  -7   5   8      400.19      390.53     11.10 o
  -6   5   8     1180.28     1150.65     21.25 o
  -5   5   8      137.62      145.13      6.56 o
  -4   5   8     1232.18     1259.77     26.10 o
  -3   5   8      169.45      164.43     12.20 o
  -2   5   8      177.99      146.38      7.78 o
  -1   5   8      155.36      167.11      9.50 o
   0   5   8      634.49      666.07     21.99 o
   1   5   8      897.07      959.34     20.91 o
   2   5   8      319.31      298.64     13.45 o
   3   5   8       57.94       56.67      3.75 o
   4   5   8      433.75      402.38     10.59 o
   5   5   8      250.73      256.96      8.49 o
   6   5   8       29.78       26.98      3.24 o
   7   5   8       97.51       99.48      5.84 o
   8   5   8       97.47       92.86      7.98 o
  -8   6   8      289.90      294.23     14.28 o
  -7   6   8      339.18      349.41      9.25 o
  -6   6   8      534.07      583.94     12.68 o
  -5   6   8       25.13       31.98      3.93 o
  -4   6   8       17.83       18.78      3.21 o
  -3   6   8       68.98       52.96      3.70 o
  -2   6   8      325.42      289.24      7.94 o
  -1   6   8      494.94      486.78     29.22 o
   0   6   8      165.56      175.35     10.18 o
   1   6   8      886.82      854.70     28.68 o
   2   6   8      846.67      722.96     19.79 o
   3   6   8        4.69        4.33      1.57 o
   4   6   8      100.85      117.08      5.99 o
   5   6   8      495.96      508.97     12.87 o
   6   6   8        9.96        8.88      1.83 o
   7   6   8      134.65      155.00      5.44 o
  -7   7   8       31.96       36.73      3.59 o
  -6   7   8      437.36      443.57     13.25 o
  -5   7   8      360.98      362.99     15.40 o
  -4   7   8      118.29      118.09     12.06 o
  -3   7   8       63.75       55.90      5.20 o
  -2   7   8     1890.80     1837.84     50.82 o
  -1   7   8        9.61        6.94      1.35 o
   0   7   8      220.72      206.91      8.40 o
   1   7   8      770.53      713.40     16.52 o
   2   7   8      524.11      503.65     16.79 o
   3   7   8     1106.05     1065.67     34.45 o
   4   7   8        1.40        3.90      1.71 o
   5   7   8       27.11       27.95      3.43 o
   6   7   8      108.34      112.27      6.12 o
   7   7   8      750.32      748.39     45.13 o
  -6   8   8       37.52       26.44      3.32 o
  -5   8   8      136.03      144.38      8.94 o
  -4   8   8      103.98      105.44      6.87 o
  -3   8   8      589.79      562.48     19.32 o
  -2   8   8      429.80      419.56     15.87 o
  -1   8   8     2291.93     2154.68     40.04 o
   0   8   8      286.11      290.67     12.86 o
   1   8   8      249.28      237.66     11.98 o
   2   8   8      180.11      172.26      8.98 o
   3   8   8     1164.95     1134.52     18.87 o
   4   8   8      257.79      237.21      9.83 o
   5   8   8     1757.94     1822.51     48.08 o
   6   8   8      158.70      159.29      6.02 o
  -6   9   8      523.26      463.79     15.04 o
  -5   9   8        7.83        5.60      1.85 o
  -4   9   8      252.50      265.99     11.50 o
  -3   9   8      209.45      198.48     10.96 o
  -2   9   8        7.57        7.28      2.89 o
  -1   9   8        1.24        3.53      5.72 o
   0   9   8       30.89       36.35      4.28 o
   1   9   8      553.13      564.28     18.23 o
   2   9   8        3.20        4.51      1.24 o
   3   9   8       18.34       13.11      1.86 o
   4   9   8       11.73       10.30      1.88 o
   5   9   8        2.79        3.17      2.19 o
  -5  10   8      110.91      115.41      8.09 o
  -4  10   8        9.85        7.62      2.68 o
  -3  10   8       14.45       18.98      3.27 o
  -2  10   8      359.41      355.78     18.22 o
  -1  10   8      108.02      100.20      8.22 o
   0  10   8        2.18        1.69      1.64 o
   1  10   8      161.88      155.15      7.43 o
   2  10   8      167.83      168.59      7.36 o
   3  10   8       36.78       34.89      3.43 o
   4  10   8       21.03       26.91      4.10 o
  -3  11   8       13.87       12.06      1.81 o
  -2  11   8      287.29      291.98     10.73 o
  -1  11   8       33.20       28.59      3.52 o
   0  11   8        0.94        2.03      1.18 o
   1  11   8      133.28      116.29     11.45 o
   2  11   8       10.75        9.69      2.12 o
   3  11   8      424.26      406.95     84.88 o
  -9   0   9     1852.96     1838.91     38.81 o
  -7   0   9      598.25      611.41     19.02 o
  -5   0   9     2326.27     2418.59     35.94 o
  -3   0   9     7737.25     7686.74     52.54 o
  -1   0   9      157.45      156.05     10.06 o
   1   0   9        7.78       15.49      3.76 o
   3   0   9     1275.67     1289.26     41.90 o
   5   0   9       26.65       30.53      3.01 o
   7   0   9        0.67        2.04      1.40 o
  -9   1   9      445.40      450.57      9.94 o
  -8   1   9       37.75       35.29      3.29 o
  -7   1   9      763.77      762.04     15.08 o
  -6   1   9      166.73      172.87      5.56 o
  -5   1   9      701.02      739.03     14.26 o
  -4   1   9     1123.76     1193.37     16.13 o
  -3   1   9     2431.24     2651.44     20.30 o
  -2   1   9     1084.25     1062.07     16.24 o
  -1   1   9      147.06      121.72      5.76 o
   0   1   9      501.70      487.45     14.88 o
   1   1   9      941.99      861.90     16.28 o
   2   1   9        7.84       22.45      3.92 o
   3   1   9        6.48        2.02      0.79 o
   4   1   9      328.47      304.69      9.75 o
   5   1   9     1480.87     1438.96     21.18 o
   6   1   9     5229.43     5044.00     47.37 o
   7   1   9      804.63      800.49     14.37 o
   8   1   9       13.55       12.07      2.21 o
  -9   2   9       91.86       83.33      4.09 o
  -8   2   9       26.81       24.83      2.77 o
  -7   2   9      251.02      230.68      8.18 o
  -6   2   9     1629.78     1527.82     17.51 o
  -5   2   9      372.71      347.04     10.11 o
  -4   2   9      364.64      393.61     14.13 o
  -3   2   9      552.14      573.40     19.26 o
  -2   2   9       14.75       17.03      2.14 o
  -1   2   9      261.38      268.22     13.67 o
   0   2   9     2358.07     2097.98     88.65 o
   1   2   9      388.10      336.32     12.93 o
   2   2   9     6367.40     6127.98    235.28 o
   3   2   9      872.24      930.12     27.92 o
   4   2   9     1290.71     1158.15     27.06 o
   5   2   9      527.86      461.68      9.59 o
   6   2   9      183.34      187.43     10.62 o
   7   2   9      124.13      123.09      5.60 o
   8   2   9      560.69      556.70     12.02 o
  -9   3   9        2.91        1.98      1.31 o
  -8   3   9       20.75       15.59      1.77 o
  -7   3   9       30.06       31.25      3.70 o
  -6   3   9       10.23       17.70      2.69 o
  -5   3   9     1531.02     1419.58     28.13 o
  -4   3   9      165.58      159.42     12.20 o
  -3   3   9      102.81      113.68      5.32 o
  -2   3   9      843.12      795.82     22.38 o
  -1   3   9     2175.24     2058.40     44.41 o
   0   3   9     2409.25     2193.29     35.96 o
   1   3   9        1.30        2.73      0.89 o
   2   3   9     1173.22     1215.50     18.06 o
   3   3   9       19.96       11.24      1.85 o
   4   3   9      654.45      561.53     12.37 o
   5   3   9      256.19      238.86      7.89 o
   6   3   9     4480.49     4269.02     52.78 o
   7   3   9       86.52       84.59      4.51 o
   8   3   9        8.52        9.39      1.49 o
  -8   4   9       34.85       39.49      2.84 o
  -7   4   9        0.19        2.19      1.09 o
  -6   4   9      414.11      422.32     12.77 o
  -5   4   9       88.19       63.88      4.01 o
  -4   4   9      394.63      395.19     12.87 o
  -3   4   9      940.78      770.77     25.87 o
  -2   4   9      172.52      163.81      7.15 o
  -1   4   9       12.12       14.05      2.42 o
   0   4   9      445.69      409.14     11.80 o
   1   4   9      137.10      107.66      7.30 o
   2   4   9      592.93      568.81     15.92 o
   3   4   9      689.54      721.47     18.20 o
   4   4   9     1008.57      963.72     17.74 o
   5   4   9      104.10       83.34      5.53 o
   6   4   9      148.27      151.48      5.45 o
   7   4   9       72.19       65.57      3.75 o
   8   4   9      623.00      600.06     21.00 o
  -8   5   9       93.67       89.46      3.67 o
  -7   5   9      655.21      684.29     15.97 o
  -6   5   9       25.59       16.48      2.61 o
  -5   5   9     2289.94     2214.86     50.41 o
  -4   5   9     1159.72     1163.27     20.78 o
  -3   5   9        1.63        3.49      1.58 o
  -2   5   9       97.86       80.55      6.13 o
  -1   5   9     3303.45     3518.79     45.24 o
   0   5   9     1477.27     1422.27     31.77 o
   1   5   9     1836.75     1722.30     38.74 o
   2   5   9       30.90       32.22      5.28 o
   3   5   9       11.74        7.12      1.40 o
   4   5   9       39.53       42.80      3.98 o
   5   5   9      397.19      368.79     10.09 o
   6   5   9      315.27      324.01     10.63 o
   7   5   9      292.93      272.75     13.36 o
   8   5   9       35.19       39.35      4.94 o
  -7   6   9       68.42       61.61      4.31 o
  -6   6   9      146.00      138.11      5.95 o
  -5   6   9        1.67        4.05      1.70 o
  -4   6   9       42.85       44.38      5.37 o
  -3   6   9     3136.92     2810.78     62.79 o
  -2   6   9      471.64      431.08     10.67 o
  -1   6   9       15.73       12.09      1.79 o
   0   6   9      900.22      857.53     17.00 o
   1   6   9      256.81      251.87     11.55 o
   2   6   9      214.29      220.72     10.53 o
   3   6   9     2894.28     2696.84     79.50 o
   4   6   9      278.03      237.27      9.61 o
   5   6   9        0.46        1.83      1.07 o
   6   6   9      142.09      134.90      7.50 o
   7   6   9       21.35       25.39      2.30 o
  -7   7   9       31.45       39.14      3.44 o
  -6   7   9        6.76        7.43      1.62 o
  -5   7   9       81.58       83.57      7.23 o
  -4   7   9        2.56        5.02      2.84 o
  -3   7   9      208.61      197.22      9.70 o
  -2   7   9      895.73      815.91     25.40 o
  -1   7   9        0.24        1.86      1.01 o
   0   7   9     1982.05     1897.34     30.62 o
   1   7   9     1614.85     1504.24     28.12 o
   2   7   9       90.18       99.27      6.23 o
   3   7   9      138.87      125.51      7.51 o
   4   7   9      396.36      401.18     13.85 o
   5   7   9       58.46       48.75      4.23 o
   6   7   9     1162.16     1173.24     26.14 o
   7   7   9       61.09       70.69      6.95 o
  -6   8   9       33.89       29.76      3.31 o
  -5   8   9      496.66      490.18     14.28 o
  -4   8   9       78.18       81.30      5.85 o
  -3   8   9        1.54       -0.19      1.18 o
  -2   8   9     1300.61     1318.17     40.79 o
  -1   8   9      537.71      528.67     20.17 o
   0   8   9      508.84      474.31     16.37 o
   1   8   9        2.77        2.02      1.22 o
   2   8   9      179.06      189.58      9.51 o
   3   8   9        0.26        0.67      0.96 o
   4   8   9     1288.69     1238.52     25.82 o
   5   8   9       16.40       20.70      2.54 o
   6   8   9       58.92       63.00      4.02 o
  -5   9   9       24.07       21.25      2.98 o
  -4   9   9      681.44      716.44     18.12 o
  -3   9   9      278.80      259.82     12.28 o
  -2   9   9      118.53      107.85      8.83 o
  -1   9   9     2005.87     1978.69     42.71 o
   0   9   9       55.27       61.59      6.62 o
   1   9   9      145.20      153.67      8.64 o
   2   9   9       61.91       66.55      6.13 o
   3   9   9      142.55      131.48      8.69 o
   4   9   9      334.36      343.08     10.11 o
   5   9   9       46.06       29.96      3.44 o
  -4  10   9        0.60        1.80      1.98 o
  -3  10   9      875.92      930.11     16.92 o
  -2  10   9       17.92       13.43      2.82 o
  -1  10   9       46.73       48.52      5.64 o
   0  10   9        9.46        8.90      2.50 o
   1  10   9        0.57        1.76      1.18 o
   2  10   9      152.93      168.73      8.63 o
   3  10   9      333.67      324.59     15.96 o
   4  10   9      100.56      113.29      8.23 o
  -3  11   9       17.84       18.72      3.49 o
  -2  11   9        1.75        1.65      0.97 o
  -1  11   9       99.10      100.66      6.28 o
   0  11   9      119.62      115.08      6.57 o
   1  11   9       60.99       69.40      3.81 o
   2  11   9        0.29        1.64      1.55 o
   3  11   9      295.20      189.92     17.67 o
  -8   0  10      847.95      846.03     38.83 o
  -6   0  10      168.08      162.95      7.47 o
  -4   0  10     1762.96     1733.89     36.86 o
  -2   0  10     1432.54     1394.52     18.55 o
   0   0  10     4136.45     3981.57    198.06 o
   2   0  10        4.00        6.89      2.90 o
   4   0  10       74.95       70.02      9.83 o
   6   0  10       23.51       25.25      4.68 o
   8   0  10      602.65      584.37     27.48 o
  -9   1  10       18.57       16.83      5.46 o
  -8   1  10        2.07        0.80      0.75 o
  -7   1  10      691.95      683.91     14.00 o
  -6   1  10      208.26      197.84      6.14 o
  -5   1  10      178.16      177.65      6.96 o
  -4   1  10     1551.82     1535.66     18.39 o
  -3   1  10      163.14      186.06      4.64 o
  -2   1  10     1470.85     1441.55     25.27 o
  -1   1  10      283.11      268.85     11.66 o
   0   1  10      156.08      158.22      5.65 o
   1   1  10     2068.10     2338.66     92.51 o
   2   1  10       12.97       25.92      4.00 o
   3   1  10       66.60       55.36      5.28 o
   4   1  10     1761.29     1625.05     33.59 o
   5   1  10     1064.32      992.18     15.02 o
   6   1  10      913.22      916.48     19.24 o
   7   1  10        0.43        1.07      1.22 o
   8   1  10       41.95       37.68      3.59 o
  -9   2  10      341.33      346.57     15.69 o
  -8   2  10      133.99      137.09      5.46 o
  -7   2  10       23.09       24.52      2.64 o
  -6   2  10       33.16       39.76      3.35 o
  -5   2  10      222.89      199.99      7.65 o
  -4   2  10        0.13        2.05      0.79 o
  -3   2  10        0.11        0.73      0.53 o
  -2   2  10        4.56        8.02      1.43 o
  -1   2  10     1172.30     1010.15     73.45 o
   0   2  10      393.14      394.09     18.27 o
   1   2  10     1206.27     1031.98     21.95 o
   2   2  10      653.09      664.39     26.50 o
   3   2  10       32.54       28.41      3.15 o
   4   2  10      452.75      379.11     16.00 o
   5   2  10     3751.27     3518.79     36.42 o
   6   2  10      106.64      100.32      7.77 o
   7   2  10      538.96      515.47     13.83 o
   8   2  10      118.05      105.62      5.10 o
  -9   3  10       97.28      113.06      8.16 o
  -8   3  10       37.09       37.30      2.55 o
  -7   3  10      456.45      420.52     13.04 o
  -6   3  10        5.92        5.61      1.48 o
  -5   3  10      250.47      254.79     11.34 o
  -4   3  10      902.32      861.99     21.43 o
  -3   3  10      149.29      142.63      7.91 o
  -2   3  10      260.76      199.24     10.45 o
  -1   3  10       59.69       69.66     10.21 o
   0   3  10      366.31      456.76     25.85 o
   1   3  10      139.34      125.74     10.54 o
   2   3  10       23.04       10.41      2.12 o
   3   3  10     1259.00     1179.38    114.04 o
   4   3  10      708.31      687.11     19.04 o
   5   3  10      282.35      260.62      8.40 o
   6   3  10      648.26      636.58     15.99 o
   7   3  10      370.80      363.46     11.17 o
   8   3  10       18.24       15.70      1.82 o
  -8   4  10      453.66      449.09     11.27 o
  -7   4  10       10.59       11.90      2.18 o
  -6   4  10     2335.66     2390.75     45.37 o
  -5   4  10      694.59      684.90     16.56 o
  -4   4  10      469.12      464.47     14.05 o
  -3   4  10       59.98       57.16      4.86 o
  -2   4  10     2992.95     2652.93     49.78 o
  -1   4  10      805.94      740.35     33.46 o
   0   4  10     9208.94     8993.89    236.92 o
   1   4  10      119.20      152.91     12.37 o
   2   4  10      166.69      152.64     11.18 o
   3   4  10      131.19      159.47      8.48 o
   4   4  10     1524.04     1460.52     22.37 o
   5   4  10      525.49      526.18     15.77 o
   6   4  10        7.71        7.46      1.43 o
   7   4  10      294.90      282.49      9.14 o
   8   4  10       64.52       66.31      5.10 o
  -8   5  10      180.52      169.26      6.36 o
  -7   5  10        1.68        2.04      0.94 o
  -6   5  10       48.24       51.40      4.27 o
  -5   5  10       10.22       12.87      1.94 o
  -4   5  10     2064.61     1795.36     65.77 o
  -3   5  10      204.62      193.14      8.66 o
  -2   5  10     1983.41     1690.15     52.75 o
  -1   5  10      514.68      472.30     18.32 o
   0   5  10       76.75       60.97      5.22 o
   1   5  10      218.27      208.84     13.55 o
   2   5  10     1884.47     1803.71     40.50 o
   3   5  10      235.64      210.54      8.69 o
   4   5  10      895.09      872.52     20.13 o
   5   5  10      264.47      260.19     10.09 o
   6   5  10       27.11       28.15      3.33 o
   7   5  10       63.90       59.32      4.42 o
   8   5  10      165.00      172.40      9.70 o
  -7   6  10       11.20        8.29      1.40 o
  -6   6  10      149.28      164.34      6.47 o
  -5   6  10       10.97        7.69      1.63 o
  -4   6  10      731.67      717.91     29.12 o
  -3   6  10       91.07       77.45      6.74 o
  -2   6  10     1600.82     1471.51     29.04 o
  -1   6  10      563.31      515.12     14.90 o
   0   6  10     1360.93     1263.71     24.60 o
   1   6  10      615.73      570.32     14.38 o
   2   6  10      621.38      528.55     16.29 o
   3   6  10       32.54       32.47      2.92 o
   4   6  10      160.25      180.82      8.35 o
   5   6  10      513.90      537.07     18.33 o
   6   6  10      103.60       99.84      5.89 o
   7   6  10      476.72      482.34      9.66 o
  -7   7  10        5.76        5.02      1.61 o
  -6   7  10       11.85        9.19      1.86 o
  -5   7  10        0.70        2.74      2.16 o
  -4   7  10      434.35      400.12     21.59 o
  -3   7  10       49.84       37.10      4.25 o
  -2   7  10      447.62      393.90     19.55 o
  -1   7  10      111.45      100.41      5.14 o
   0   7  10       22.42       19.08      2.34 o
   1   7  10      179.85      171.67      8.43 o
   2   7  10      561.71      545.95     18.82 o
   3   7  10      611.89      612.39     16.49 o
   4   7  10       66.04       49.88      4.37 o
   5   7  10       75.85       74.74      6.29 o
   6   7  10      149.54      156.35      5.84 o
   7   7  10       17.39       17.64      3.24 o
  -6   8  10      299.71      277.85     15.32 o
  -5   8  10      305.15      321.06     11.19 o
  -4   8  10       28.82       29.56      4.27 o
  -3   8  10       97.96       89.01      6.47 o
  -2   8  10      309.78      317.07     13.44 o
  -1   8  10      225.21      227.44     13.23 o
   0   8  10       41.08       43.08      4.56 o
   1   8  10      329.99      330.00     12.33 o
   2   8  10       23.96       18.90      2.99 o
   3   8  10        0.95        4.62      1.17 o
   4   8  10       18.98       15.67      2.55 o
   5   8  10      588.52      639.02     20.49 o
   6   8  10        2.18        1.86      0.79 o
  -5   9  10       19.08       23.34      3.55 o
  -4   9  10      535.09      566.93     21.41 o
  -3   9  10      270.05      253.01     11.87 o
  -2   9  10      240.81      241.15     12.84 o
  -1   9  10      659.80      684.67     24.89 o
   0   9  10      597.40      593.13     21.18 o
   1   9  10       89.95      100.83      6.83 o
   2   9  10      321.81      300.52     10.07 o
   3   9  10       53.60       46.79      4.94 o
   4   9  10      177.73      166.35      7.90 o
   5   9  10       36.44       35.07      2.83 o
  -4  10  10       85.16       83.57      8.55 o
  -3  10  10      616.58      610.28     17.77 o
  -2  10  10      220.18      220.35     10.69 o
  -1  10  10       15.12       16.86      3.50 o
   0  10  10       17.96       18.76      3.92 o
   1  10  10      391.91      404.70     12.19 o
   2  10  10      885.81      878.26     17.85 o
   3  10  10      149.28      150.79      9.00 o
   4  10  10        0.01       -0.61      0.90 o
  -2  11  10        6.78       11.14      2.06 o
  -1  11  10      158.56      165.97      7.60 o
   0  11  10       81.36       78.03      4.35 o
   1  11  10        0.55        0.05      1.17 o
   2  11  10        3.24        0.45      1.39 o
  -9   0  11       22.28       27.75      2.79 o
  -7   0  11      131.85      130.94      8.34 o
  -5   0  11     7127.71     7325.07    142.53 o
  -3   0  11      303.18      236.28      7.50 o
  -1   0  11     1793.04     1817.08     51.08 o
   1   0  11     1074.99     1297.76     37.42 o
   3   0  11    18800.14    19612.11    142.42 o
   5   0  11     3232.50     3056.53     59.01 o
   7   0  11       82.43       87.53      6.61 o
  -9   1  11       88.87       86.22     10.59 o
  -8   1  11       10.93        8.17      1.49 o
  -7   1  11      525.55      500.79     11.61 o
  -6   1  11      222.51      202.96     10.02 o
  -5   1  11      790.77      732.70     15.89 o
  -4   1  11        8.45       12.77      1.87 o
  -3   1  11      323.84      411.78      7.77 o
  -2   1  11       22.96       26.45      2.66 o
  -1   1  11     1270.89     1160.27     19.35 o
   0   1  11      458.54      461.75     12.29 o
   1   1  11     4225.93     4350.95    102.11 o
   2   1  11      548.57      616.95     18.77 o
   3   1  11       56.09       51.78      5.30 o
   4   1  11      149.77      134.54     10.04 o
   5   1  11       41.40       39.59      2.78 o
   6   1  11       69.52       66.58      5.25 o
   7   1  11     1346.95     1306.83     22.19 o
   8   1  11      276.99      245.60      9.04 o
  -9   2  11        5.03        6.20      2.28 o
  -8   2  11      984.03      946.69     21.70 o
  -7   2  11       26.43       25.86      2.63 o
  -6   2  11      486.61      484.48     15.39 o
  -5   2  11      560.78      554.83     14.60 o
  -4   2  11      137.33      126.88      6.24 o
  -3   2  11      200.37      177.76      6.81 o
  -2   2  11       27.67       43.07      3.26 o
  -1   2  11      798.24      744.63     53.04 o
   0   2  11       32.50       39.26      4.04 o
   1   2  11     1203.38     1313.02     96.67 o
   2   2  11       15.35        7.09      2.27 o
   3   2  11     1160.06     1129.81     25.74 o
   4   2  11     2504.84     2289.25     46.36 o
   5   2  11      530.54      485.18      9.77 o
   6   2  11       56.74       49.92      5.58 o
   7   2  11      109.65      101.63      6.09 o
   8   2  11       11.70       13.14      1.79 o
  -9   3  11        9.75        9.79      2.29 o
  -8   3  11      118.30      104.27      5.27 o
  -7   3  11      110.26      108.13      5.75 o
  -6   3  11      166.17      180.57     10.90 o
  -5   3  11     1634.28     1581.86     30.97 o
  -4   3  11        1.06        4.15      2.19 o
  -3   3  11        2.27        5.54      1.12 o
  -2   3  11      527.39      499.96     23.60 o
  -1   3  11     4513.93     4086.91    226.66 o
   0   3  11        0.94        3.78      1.65 o
   1   3  11      194.69      192.72     19.08 o
   2   3  11      265.53      249.07     18.08 o
   3   3  11      233.61      249.86     14.05 o
   4   3  11      477.87      443.55      9.27 o
   5   3  11        4.55        2.77      1.21 o
   6   3  11      259.13      262.66     10.28 o
   7   3  11        7.71        6.26      1.54 o
   8   3  11      660.90      629.75     14.26 o
  -8   4  11       93.03       87.92      5.17 o
  -7   4  11      841.94      790.38     17.28 o
  -6   4  11        1.97        6.64      2.79 o
  -5   4  11      291.16      274.07     13.46 o
  -4   4  11       16.71       31.61      3.82 o
  -3   4  11     1431.42     1127.57     28.24 o
  -2   4  11        4.08        3.10      2.02 o
  -1   4  11     1695.44     1544.00     39.28 o
   0   4  11     1917.46     1728.30     39.86 o
   1   4  11        0.84        3.98      2.18 o
   2   4  11      314.38      259.78     15.75 o
   3   4  11     2561.82     2410.46     65.80 o
   4   4  11       49.26       45.34      4.48 o
   5   4  11       32.49       33.03      3.99 o
   6   4  11       39.80       32.64      2.81 o
   7   4  11        9.86        5.47      1.29 o
   8   4  11      157.93      164.01     11.41 o
  -8   5  11        3.03        0.42      0.71 o
  -7   5  11      478.80      492.32     14.64 o
  -6   5  11        9.94       13.80      2.47 o
  -5   5  11     1920.86     1827.36     29.74 o
  -4   5  11      227.11      234.39     12.36 o
  -3   5  11      299.98      290.24     10.84 o
  -2   5  11       15.39       12.06      2.31 o
  -1   5  11     1936.59     1726.69     63.62 o
   0   5  11      189.07      212.04     15.60 o
   1   5  11     4728.47     4037.30    172.57 o
   2   5  11       33.51       38.87      4.22 o
   3   5  11       30.36       36.91      3.40 o
   4   5  11      486.76      408.86     14.00 o
   5   5  11        2.00        4.38      1.31 o
   6   5  11       49.09       52.60      4.40 o
   7   5  11      257.11      249.04      8.74 o
   8   5  11       31.95       25.90      3.44 o
  -7   6  11      407.20      393.18     11.10 o
  -6   6  11        0.16        2.21      1.26 o
  -5   6  11      171.90      159.96      9.98 o
  -4   6  11        5.32        2.41      1.99 o
  -3   6  11     1308.74     1239.87     40.74 o
  -2   6  11       40.43       33.29      3.08 o
  -1   6  11        9.50        9.07      2.12 o
   0   6  11     3030.32     2889.53     41.11 o
   1   6  11       32.71       26.81      2.99 o
   2   6  11        2.55        1.12      1.52 o
   3   6  11       87.54       94.50      6.65 o
   4   6  11     1090.98     1057.85     22.50 o
   5   6  11       32.93       40.14      4.24 o
   6   6  11      141.36      130.90      6.52 o
   7   6  11       12.23        7.79      1.21 o
  -7   7  11       21.69       24.88      3.07 o
  -6   7  11      279.31      268.99     10.10 o
  -5   7  11       79.26       61.67      5.92 o
  -4   7  11        5.23        7.35      2.32 o
  -3   7  11      113.44      130.43      7.82 o
  -2   7  11      546.13      538.56     20.98 o
  -1   7  11     1043.63      938.59     19.13 o
   0   7  11       53.00       57.03      4.99 o
   1   7  11       16.84       21.66      4.02 o
   2   7  11      682.90      647.53     20.64 o
   3   7  11        5.62        7.20      1.95 o
   4   7  11      113.04      117.95      7.90 o
   5   7  11        5.91        2.00      1.26 o
   6   7  11      451.13      466.89      9.92 o
   7   7  11       50.98       45.94      4.75 o
  -6   8  11      111.64       98.66      5.90 o
  -5   8  11        2.74        2.99      1.75 o
  -4   8  11        1.63        1.06      1.20 o
  -3   8  11       80.45       84.00      6.19 o
  -2   8  11        2.01        2.85      1.62 o
  -1   8  11     2170.92     2114.99     44.66 o
   0   8  11      636.27      640.76     22.16 o
   1   8  11      349.09      345.30     14.16 o
   2   8  11      458.78      455.13     14.79 o
   3   8  11      642.03      613.10     16.02 o
   4   8  11      127.88      125.45      6.71 o
   5   8  11      141.90      135.55      5.87 o
   6   8  11       55.36       56.46      3.34 o
  -5   9  11      813.94      841.68     29.22 o
  -4   9  11      102.20      107.35      9.02 o
  -3   9  11       54.03       51.11      5.11 o
  -2   9  11      443.34      453.87     23.22 o
  -1   9  11       52.74       42.90      5.59 o
   0   9  11       91.75       99.95      8.65 o
   1   9  11     1068.88     1123.67     26.47 o
   2   9  11       13.35       11.58      1.88 o
   3   9  11       39.45       32.23      3.58 o
   4   9  11      262.10      263.38      9.13 o
   5   9  11       27.72       31.29      2.37 o
  -4  10  11      220.37      243.94     12.73 o
  -3  10  11      911.50      928.51     20.08 o
  -2  10  11       11.20        7.84      2.74 o
  -1  10  11      550.24      569.14     19.47 o
   0  10  11      341.92      347.43     15.59 o
   1  10  11       56.69       58.76      4.09 o
   2  10  11       26.35       21.67      2.22 o
   3  10  11      149.98      153.42      5.38 o
   4  10  11      200.34      219.82     18.44 o
  -2  11  11        0.08        1.21      0.90 o
  -1  11  11       31.86       28.30      2.56 o
   0  11  11        1.15        2.58      0.80 o
   1  11  11      673.08      432.72     54.71 o
   2  11  11      557.80      402.95     21.48 o
  -8   0  12      357.84      338.81     20.09 o
  -6   0  12      765.52      734.27     27.40 o
  -4   0  12     3865.38     3625.35    120.88 o
  -2   0  12     2209.08     2542.96     52.06 o
   0   0  12      995.67      958.50     41.89 o
   2   0  12      951.93      912.54     33.45 o
   4   0  12       97.93      111.09      7.60 o
   6   0  12      374.86      386.62     18.08 o
   8   0  12      534.05      520.12     24.08 o
  -9   1  12      324.95      312.58     13.31 o
  -8   1  12        3.68        0.30      1.24 o
  -7   1  12      189.68      187.38      9.17 o
  -6   1  12     1130.70     1079.50     22.98 o
  -5   1  12     1467.56     1552.88     26.33 o
  -4   1  12        6.97        3.93      1.41 o
  -3   1  12      862.57      852.50     16.92 o
  -2   1  12     3281.38     3188.94     43.21 o
  -1   1  12      268.41      268.24      8.51 o
   0   1  12     2164.34     2312.27     37.50 o
   1   1  12      155.75      151.18      9.58 o
   2   1  12     2068.55     2199.26     36.86 o
   3   1  12     1320.32     1332.10     51.08 o
   4   1  12     1714.80     1623.75     18.78 o
   5   1  12       39.46       34.85      2.64 o
   6   1  12      136.57      129.92      8.56 o
   7   1  12       92.39       85.24      4.90 o
   8   1  12      463.26      444.68     16.27 o
  -9   2  12       96.05       84.48      6.82 o
  -8   2  12       55.72       51.89      4.29 o
  -7   2  12      923.77      890.60     19.41 o
  -6   2  12      746.91      748.53     19.02 o
  -5   2  12      510.74      512.95     18.33 o
  -4   2  12      372.65      344.95      9.49 o
  -3   2  12      652.71      661.71     12.82 o
  -2   2  12      703.04      898.98     39.95 o
  -1   2  12      167.33      183.46     11.81 o
   0   2  12     2348.70     2302.92     39.34 o
   1   2  12      711.31      773.72     65.78 o
   2   2  12       20.35       33.00      4.82 o
   3   2  12      412.05      381.94     12.77 o
   4   2  12        0.26       -0.52      1.04 o
   5   2  12      839.75      805.81     14.82 o
   6   2  12        3.06        5.81      1.74 o
   7   2  12      199.87      183.09      8.02 o
   8   2  12      107.67       91.65      5.19 o
  -8   3  12      549.72      507.59     12.58 o
  -7   3  12     1107.25     1068.53     24.43 o
  -6   3  12       94.39      100.91      6.84 o
  -5   3  12      775.17      756.75     19.68 o
  -4   3  12        4.72        1.86      1.18 o
  -3   3  12      228.95      217.46     10.62 o
  -2   3  12      419.36      313.23     17.09 o
  -1   3  12        0.71        1.31      1.13 o
   0   3  12      846.75      699.16     59.78 o
   1   3  12       63.69       66.12      7.06 o
   2   3  12      344.31      290.33     20.12 o
   3   3  12      926.75      882.34     24.59 o
   4   3  12       78.25       66.61      3.71 o
   5   3  12      189.28      167.66      6.89 o
   6   3  12       48.19       45.57      4.32 o
   7   3  12       10.08       10.21      1.85 o
   8   3  12       65.46       67.05      3.41 o
  -8   4  12        5.37        3.60      1.02 o
  -7   4  12       60.08       58.10      5.36 o
  -6   4  12     1507.64     1520.81     30.86 o
  -5   4  12       17.10       16.45      3.41 o
  -4   4  12      694.30      637.33     19.52 o
  -3   4  12       53.57       51.00      3.79 o
  -2   4  12      899.29      797.36     30.40 o
  -1   4  12      707.20      567.78     30.98 o
   0   4  12      826.64      629.89     35.23 o
   1   4  12      881.87      755.42     36.38 o
   2   4  12      453.50      347.75     18.60 o
   3   4  12       46.08       57.72      3.75 o
   4   4  12       20.63       20.50      2.81 o
   5   4  12      786.72      663.63     16.08 o
   6   4  12       90.39       98.84      4.89 o
   7   4  12        3.57        2.71      0.97 o
   8   4  12      440.45      437.62     17.62 o
  -8   5  12      461.10      415.26     11.78 o
  -7   5  12        0.24        1.83      1.01 o
  -6   5  12      304.74      329.32     13.93 o
  -5   5  12        6.87        8.75      2.24 o
  -4   5  12     1591.11     1489.07     40.58 o
  -3   5  12      601.75      581.51     21.04 o
  -2   5  12     1420.09     1160.39     44.65 o
  -1   5  12      277.61      249.86     12.18 o
   0   5  12     1502.71     1096.65     66.23 o
   1   5  12        1.09        5.41      2.11 o
   2   5  12      950.34      873.38     19.52 o
   3   5  12      129.08      113.45      6.15 o
   4   5  12      446.27      503.20     15.31 o
   5   5  12        6.01        9.67      1.90 o
   6   5  12      175.23      184.67      8.10 o
   7   5  12      318.16      314.21      9.31 o
  -7   6  12      495.44      484.38     11.55 o
  -6   6  12      146.20      146.71      8.14 o
  -5   6  12      195.67      198.36     14.96 o
  -4   6  12      231.70      184.56     11.13 o
  -3   6  12      554.56      504.42     18.95 o
  -2   6  12       78.24       60.48      4.19 o
  -1   6  12       12.27       14.65      2.36 o
   0   6  12     3303.93     3120.17     44.12 o
   1   6  12     1648.82     1467.82     43.50 o
   2   6  12      224.67      167.02      8.24 o
   3   6  12        3.09       -0.30      1.62 o
   4   6  12       10.24        3.58      1.40 o
   5   6  12       14.56        9.70      1.73 o
   6   6  12       54.26       59.61      4.24 o
   7   6  12      546.67      546.49     12.74 o
  -7   7  12      452.91      440.69     22.04 o
  -6   7  12       72.69       69.01      6.70 o
  -5   7  12       14.28       12.23      2.39 o
  -4   7  12      387.02      378.61     15.38 o
  -3   7  12        3.06        6.35      1.88 o
  -2   7  12        3.90        3.97      1.61 o
  -1   7  12      370.43      358.73     16.12 o
   0   7  12      847.11      824.46     27.79 o
   1   7  12      151.23      149.67     10.02 o
   2   7  12      257.84      267.55     13.37 o
   3   7  12      318.03      298.76     11.73 o
   4   7  12       61.66       51.13      4.26 o
   5   7  12      154.93      156.23      6.45 o
   6   7  12      200.58      202.40      6.62 o
  -6   8  12      435.92      433.53     20.55 o
  -5   8  12      410.94      417.41     15.90 o
  -4   8  12      104.65      108.89      6.42 o
  -3   8  12      153.23      151.25      8.05 o
  -2   8  12      106.96      117.42      7.41 o
  -1   8  12        8.39       11.46      3.24 o
   0   8  12      116.62      105.20      8.88 o
   1   8  12      242.63      247.29     11.81 o
   2   8  12     1257.83     1257.87     26.27 o
   3   8  12       24.55       16.54      3.58 o
   4   8  12       57.74       44.84      3.83 o
   5   8  12        3.03        1.83      0.77 o
   6   8  12       81.58       75.00      5.28 o
  -5   9  12      239.10      242.30      9.71 o
  -4   9  12      355.00      381.37     18.05 o
  -3   9  12      175.87      178.34      9.20 o
  -2   9  12      257.16      249.69     12.39 o
  -1   9  12      334.54      333.36     18.17 o
   0   9  12      823.14      836.84     32.97 o
   1   9  12        1.75        3.92      1.77 o
   2   9  12      157.81      155.44      7.14 o
   3   9  12       13.65        9.78      1.72 o
   4   9  12      982.81      998.52     20.83 o
   5   9  12        1.20        0.99      0.63 o
  -4  10  12      168.75      180.99      8.23 o
  -3  10  12        4.57        3.24      0.78 o
  -2  10  12       28.78       27.42      3.49 o
  -1  10  12        1.93        3.83      1.77 o
   0  10  12      510.83      516.71     16.99 o
   1  10  12        7.99        6.61      1.81 o
   2  10  12     1323.41     1319.57     57.88 o
   3  10  12      159.63      159.30      6.82 o
  -1  11  12        0.05        0.10      0.70 o
   0  11  12      302.20      255.11     28.34 o
   1  11  12       10.74        6.50      2.14 o
  -7   0  13      324.82      325.90     16.79 o
  -5   0  13        0.37        8.18     11.33 o
  -3   0  13     1276.16     1157.37     22.75 o
  -1   0  13     1913.86     1777.80     30.89 o
   1   0  13       57.18       49.24      8.10 o
   3   0  13     7169.01     7185.04     93.69 o
   5   0  13     4862.78     4722.03    127.65 o
   7   0  13      304.47      287.33     19.58 o
  -8   1  13       62.04       41.43      4.81 o
  -7   1  13        3.58        4.05      1.48 o
  -6   1  13      189.80      179.99      9.39 o
  -5   1  13      501.46      467.56     14.37 o
  -4   1  13      871.48      908.47     18.73 o
  -3   1  13      303.98      292.95      7.61 o
  -2   1  13      175.15      172.94      7.28 o
  -1   1  13       64.24       79.41      4.76 o
   0   1  13       19.80       12.01      2.08 o
   1   1  13     2400.31     2410.93     42.50 o
   2   1  13        0.22        0.49      1.30 o
   3   1  13     3027.17     3034.99     44.21 o
   4   1  13      701.78      647.96     11.46 o
   5   1  13        3.16        3.62      1.21 o
   6   1  13       33.63       36.67      4.60 o
   7   1  13     1119.22     1072.65     22.91 o
   8   1  13      336.78      303.41     10.51 o
  -8   2  13      610.12      595.61     13.95 o
  -7   2  13        0.23        1.73      1.36 o
  -6   2  13      172.62      164.91      8.83 o
  -5   2  13      408.86      407.68     16.41 o
  -4   2  13      239.19      215.09      7.57 o
  -3   2  13        6.75        5.77      1.30 o
  -2   2  13        4.75        2.13      1.24 o
  -1   2  13      858.53      825.89     25.25 o
   0   2  13        8.19        9.70      2.19 o
   1   2  13       67.43       90.19     10.18 o
   2   2  13       23.55       25.49      4.35 o
   3   2  13      315.94      298.00     18.33 o
   4   2  13      118.53      103.19      4.31 o
   5   2  13      243.96      226.67      8.00 o
   6   2  13      276.91      265.75      9.87 o
   7   2  13       20.60       19.44      2.62 o
   8   2  13        0.04       -0.46      0.86 o
  -8   3  13       71.33       67.48      4.46 o
  -7   3  13        9.52       11.24      2.80 o
  -6   3  13       62.98       71.80      5.72 o
  -5   3  13       36.41       33.04      4.59 o
  -4   3  13      711.96      669.16     26.74 o
  -3   3  13      104.08       81.31      5.38 o
  -2   3  13       14.90       14.03      2.43 o
  -1   3  13      322.32      275.10     16.74 o
   0   3  13      275.61      286.12     18.77 o
   1   3  13       88.17       67.90      8.28 o
   2   3  13      157.13      137.14     11.11 o
   3   3  13      361.82      341.15      7.61 o
   4   3  13        6.51        2.64      1.82 o
   5   3  13      440.47      426.91     11.09 o
   6   3  13      161.55      164.74      8.00 o
   7   3  13      260.31      245.58      8.59 o
   8   3  13      623.07      543.40     16.50 o
  -8   4  13       66.75       56.69      3.67 o
  -7   4  13      308.66      309.37     15.69 o
  -6   4  13       62.62       67.73      6.42 o
  -5   4  13       10.06       12.87      2.70 o
  -4   4  13       33.45       42.70      3.80 o
  -3   4  13      723.77      655.54     21.58 o
  -2   4  13      798.42      797.19     23.92 o
  -1   4  13     2880.43     2341.80    122.60 o
   0   4  13      213.19      131.88     17.63 o
   1   4  13      409.03      306.56     22.70 o
   2   4  13       57.45       43.47      4.57 o
   3   4  13      702.96      730.52     16.10 o
   4   4  13       68.81       72.62      4.32 o
   5   4  13      970.33      890.39     17.89 o
   6   4  13       85.18       75.34      4.19 o
   7   4  13      126.09      124.12      8.36 o
   8   4  13       17.90       17.13      3.10 o
  -8   5  13       16.30       17.03      3.11 o
  -7   5  13       41.02       36.15      3.72 o
  -6   5  13        4.38        5.52      2.54 o
  -5   5  13      256.61      241.75      9.44 o
  -4   5  13      356.55      323.28     14.32 o
  -3   5  13      303.38      230.52     14.26 o
  -2   5  13       48.18       37.70      3.77 o
  -1   5  13      114.43       93.85      5.71 o
   0   5  13      874.17      717.88     51.48 o
   1   5  13      658.19      504.91     25.64 o
   2   5  13       59.76       41.28      4.03 o
   3   5  13     1103.02     1025.36     19.43 o
   4   5  13      271.95      210.67     10.21 o
   5   5  13       36.77       48.55      4.07 o
   6   5  13        1.19        2.13      1.10 o
   7   5  13      934.82      901.23     44.12 o
  -7   6  13      132.86      130.15      7.79 o
  -6   6  13      193.16      197.31     12.28 o
  -5   6  13       81.77       75.28      5.73 o
  -4   6  13      171.84      174.40     10.62 o
  -3   6  13       45.55       39.43      5.42 o
  -2   6  13       71.47       65.42      4.48 o
  -1   6  13      138.68      108.67      9.83 o
   0   6  13       42.88       32.09      5.07 o
   1   6  13      933.73      751.82     40.33 o
   2   6  13        5.03        9.25      2.26 o
   3   6  13        6.20        0.33      1.85 o
   4   6  13      338.95      340.69     12.53 o
   5   6  13      307.76      276.84     11.29 o
   6   6  13      352.32      330.80     10.67 o
   7   6  13       88.99       87.92      7.13 o
  -7   7  13       39.42       42.76      3.52 o
  -6   7  13      358.89      395.02     15.11 o
  -5   7  13       42.43       42.44      4.06 o
  -4   7  13      793.56      717.32     20.76 o
  -3   7  13       67.44       76.14      7.25 o
  -2   7  13       24.10       22.74      3.34 o
  -1   7  13      128.49      123.30     12.70 o
   0   7  13      156.74      145.16     10.34 o
   1   7  13        0.07       -0.41      1.95 o
   2   7  13      106.84      102.27      8.27 o
   3   7  13       28.97       28.45      3.60 o
   4   7  13       33.54       21.08      2.58 o
   5   7  13       19.21       16.54      2.16 o
   6   7  13       85.98       96.44      4.30 o
  -6   8  13       73.66       68.98      7.74 o
  -5   8  13      115.31      108.25      6.52 o
  -4   8  13       50.28       49.89      4.16 o
  -3   8  13      965.73      962.20     21.76 o
  -2   8  13      619.71      649.43     23.77 o
  -1   8  13      916.83      896.67     28.47 o
   0   8  13        4.44        3.80      1.91 o
   1   8  13        8.73        7.17      1.50 o
   2   8  13        0.69        3.05      1.38 o
   3   8  13      458.26      461.10     15.98 o
   4   8  13       73.62       66.59      3.89 o
   5   8  13      420.65      436.02     11.19 o
  -5   9  13      481.07      510.97     21.68 o
  -4   9  13       62.55       58.68      5.01 o
  -3   9  13      962.42      957.51     22.06 o
  -2   9  13       42.40       42.14      4.88 o
  -1   9  13      406.67      414.19     22.72 o
   0   9  13       13.03       10.83      2.71 o
   1   9  13     1628.03     1687.75     26.48 o
   2   9  13        3.71        2.78      0.94 o
   3   9  13      538.81      529.49     12.17 o
   4   9  13      422.53      464.56      9.36 o
  -3  10  13      148.76      145.28      8.83 o
  -2  10  13        7.40        6.54      1.24 o
  -1  10  13     1164.80     1117.47     37.48 o
   0  10  13       53.17       62.21      5.61 o
   1  10  13        1.51        1.34      1.46 o
   2  10  13       12.24       11.51      1.88 o
   3  10  13        8.35        6.91      1.82 o
   0  11  13        0.63       -3.25      3.25 o
  -8   0  14       50.68       63.05      8.07 o
  -6   0  14      465.75      443.63     20.54 o
  -4   0  14     2568.82     2405.61     49.75 o
  -2   0  14     2455.92     2444.76     97.55 o
   0   0  14      389.01      446.21     14.89 o
   2   0  14     1016.75      946.16     36.64 o
   4   0  14     6609.23     6134.30     58.29 o
   6   0  14      138.12      142.54     11.05 o
   8   0  14      544.42      517.52     21.54 o
  -8   1  14      101.53       81.99      6.50 o
  -7   1  14       81.64       79.78      5.08 o
  -6   1  14       25.59       26.92      3.62 o
  -5   1  14      263.24      272.21      9.72 o
  -4   1  14      338.27      359.49      8.92 o
  -3   1  14      168.93      178.16      6.85 o
  -2   1  14      333.66      322.49     10.24 o
  -1   1  14       36.86       22.72      2.66 o
   0   1  14      887.79      863.42     23.21 o
   1   1  14       25.43       16.67      3.53 o
   2   1  14      217.88      269.40     13.88 o
   3   1  14       36.93       29.55      2.49 o
   4   1  14       90.65       86.77      3.78 o
   5   1  14      220.80      234.38      9.10 o
   6   1  14      218.84      210.20     10.97 o
   7   1  14       36.25       28.61      3.10 o
   8   1  14       15.89       15.84      2.02 o
  -8   2  14       71.25       64.63      4.46 o
  -7   2  14        0.25        0.35      1.11 o
  -6   2  14        6.11       10.20      2.29 o
  -5   2  14      816.21      830.59     27.59 o
  -4   2  14      472.61      457.32     10.22 o
  -3   2  14     1644.20     1519.02     36.64 o
  -2   2  14      177.53      200.60     11.47 o
  -1   2  14      156.61      174.56     10.40 o
   0   2  14      100.44      115.73      9.57 o
   1   2  14      146.45      126.24      9.86 o
   2   2  14       38.73       46.73      6.28 o
   3   2  14        6.08        4.36      1.03 o
   4   2  14       19.73       18.67      1.91 o
   5   2  14      134.19      131.57      6.18 o
   6   2  14        3.35        2.32      1.11 o
   7   2  14      222.36      201.00      8.64 o
   8   2  14       10.50       11.53      1.58 o
  -8   3  14      194.31      188.06      7.04 o
  -7   3  14      141.51      148.40      8.53 o
  -6   3  14       34.64       35.82      3.97 o
  -5   3  14      268.08      262.84     12.82 o
  -4   3  14       48.99       42.22      3.17 o
  -3   3  14       42.28       28.12      2.34 o
  -2   3  14      411.84      436.34     25.76 o
  -1   3  14     1949.29     1699.64     40.69 o
   0   3  14       91.27       68.05      7.87 o
   1   3  14       12.64       14.02      3.52 o
   2   3  14       42.84       39.77      3.37 o
   3   3  14      139.25      115.68      4.60 o
   4   3  14      233.99      223.38      6.58 o
   5   3  14        1.04        0.68      1.30 o
   6   3  14      246.72      245.58      9.55 o
   7   3  14        0.49        2.84      0.88 o
   8   3  14       15.60       14.65      2.87 o
  -8   4  14       41.34       41.78      2.95 o
  -7   4  14       62.60       52.45      4.73 o
  -6   4  14        6.80        5.00      1.74 o
  -5   4  14        6.33        6.02      1.70 o
  -4   4  14      212.27      182.06      9.14 o
  -3   4  14       10.82        5.85      1.93 o
  -2   4  14     1011.38      871.37     46.73 o
  -1   4  14      163.43      125.46     11.07 o
   0   4  14      189.20      123.54     30.85 o
   1   4  14       38.34       29.47      3.11 o
   2   4  14     1806.82     1466.72    121.71 o
   3   4  14       18.14        7.35      1.35 o
   4   4  14     1194.13     1156.19     18.44 o
   5   4  14       16.36       12.50      2.13 o
   6   4  14      245.03      230.45     10.34 o
   7   4  14        5.21        6.09      1.97 o
  -7   5  14      300.37      299.54      9.92 o
  -6   5  14        9.60        5.28      2.35 o
  -5   5  14        3.75        2.91      1.27 o
  -4   5  14        3.81        2.62      1.52 o
  -3   5  14      209.50      215.10     10.82 o
  -2   5  14     1007.54      836.25     44.76 o
  -1   5  14       90.80       68.11      5.42 o
   0   5  14     1537.53     1266.09     93.81 o
   1   5  14      507.87      463.23     28.79 o
   2   5  14      107.90       83.05      6.67 o
   3   5  14        4.85        1.58      1.13 o
   4   5  14      781.70      794.40     21.95 o
   5   5  14       91.05       68.53      4.79 o
   6   5  14     1722.91     1665.85     43.55 o
   7   5  14      172.41      179.87      8.51 o
  -7   6  14        1.14        0.90      0.81 o
  -6   6  14       62.82       59.17      6.43 o
  -5   6  14      751.40      785.94     30.20 o
  -4   6  14      150.34      116.95      8.83 o
  -3   6  14     1017.77     1014.11     26.48 o
  -2   6  14        1.12        4.71      1.74 o
  -1   6  14      542.83      452.95     28.37 o
   0   6  14      622.38      504.66     49.79 o
   1   6  14      517.07      498.79     15.90 o
   2   6  14       32.63       27.57      4.24 o
   3   6  14       26.91       17.04      2.57 o
   4   6  14      433.48      449.12     12.16 o
   5   6  14      110.79       98.81      7.83 o
   6   6  14       48.01       44.15      3.36 o
  -6   7  14       16.27       18.11      3.31 o
  -5   7  14      306.23      339.74     10.55 o
  -4   7  14        6.86        4.57      1.43 o
  -3   7  14      395.67      418.83     16.57 o
  -2   7  14       87.29       85.44      6.31 o
  -1   7  14       46.26       37.82      5.36 o
   0   7  14       94.01       79.87      7.77 o
   1   7  14      723.17      676.16     44.39 o
   2   7  14        9.20        6.60      2.07 o
   3   7  14       56.23       54.49      4.52 o
   4   7  14        0.23        0.21      0.83 o
   5   7  14        3.75        2.45      0.95 o
   6   7  14        3.07        4.25      0.93 o
  -6   8  14        0.34        0.24      1.11 o
  -5   8  14      305.10      303.70     13.68 o
  -4   8  14      100.80      102.10      6.66 o
  -3   8  14     1074.47     1123.59     46.94 o
  -2   8  14      321.08      313.73     11.78 o
  -1   8  14       51.82       44.95      6.70 o
   0   8  14       26.36       30.80      6.17 o
   1   8  14       27.85       29.38      2.76 o
   2   8  14      506.12      523.46     16.03 o
   3   8  14      206.53      204.13      7.80 o
   4   8  14      176.69      184.71      6.72 o
   5   8  14       92.79       97.48      5.07 o
  -5   9  14       79.31       93.84      8.42 o
  -4   9  14       26.63       20.73      2.78 o
  -3   9  14      202.73      209.01     29.80 o
  -2   9  14      140.56      137.29      8.34 o
  -1   9  14      149.12      138.77      9.06 o
   0   9  14      416.99      435.72     18.05 o
   1   9  14        3.48        2.70      1.62 o
   2   9  14       64.54       72.40      3.81 o
   3   9  14       35.78       33.02      2.69 o
   4   9  14      477.64      492.79     10.54 o
  -3  10  14      162.06      155.73     10.96 o
  -2  10  14        9.71        7.93      1.47 o
  -1  10  14       13.23       10.98      2.69 o
   0  10  14      270.62      297.01     29.18 o
   1  10  14      128.86      129.41      9.39 o
   2  10  14      554.72      563.10     32.99 o
   3  10  14       58.05       45.79      6.45 o
  -7   0  15      448.72      402.33     17.69 o
  -5   0  15      131.34      138.97     15.06 o
  -3   0  15      179.47      182.33      8.85 o
  -1   0  15      568.98      526.85     17.92 o
   1   0  15     2623.48     2653.61     61.71 o
   3   0  15       14.54       15.84      2.18 o
   5   0  15       39.14       42.19      6.36 o
   7   0  15     1094.19     1069.35     26.22 o
  -8   1  15       17.22       22.92      4.37 o
  -7   1  15      105.46       93.76      5.99 o
  -6   1  15      122.35      124.90      7.59 o
  -5   1  15      981.02      988.22     32.50 o
  -4   1  15     1278.69     1272.75     16.99 o
  -3   1  15     1661.45     1612.72     18.13 o
  -2   1  15      391.07      386.39     11.45 o
  -1   1  15       64.65       42.48      4.26 o
   0   1  15      157.35      145.61      8.09 o
   1   1  15      769.64      742.00     23.65 o
   2   1  15      172.16      175.18     11.63 o
   3   1  15     1657.44     1609.40     26.30 o
   4   1  15      702.57      662.87     11.46 o
   5   1  15     1205.15     1231.79     20.96 o
   6   1  15        3.47        2.87      1.37 o
   7   1  15      215.80      216.54      8.18 o
   8   1  15       91.01       90.87      5.67 o
  -8   2  15      867.14      789.83     14.59 o
  -7   2  15       10.71       10.18      1.97 o
  -6   2  15      879.33      851.52     23.22 o
  -5   2  15       23.57       31.57      5.59 o
  -4   2  15       79.69       82.82      4.42 o
  -3   2  15      149.21      143.44      5.48 o
  -2   2  15      278.54      272.79     11.92 o
  -1   2  15        1.77        0.67      1.29 o
   0   2  15     2189.77     2039.99     94.82 o
   1   2  15       23.86       17.94      4.00 o
   2   2  15      506.87      511.06     18.67 o
   3   2  15      351.30      336.62      7.93 o
   4   2  15      121.54      125.95      5.27 o
   5   2  15      158.91      156.14      7.41 o
   6   2  15      355.80      328.85     10.70 o
   7   2  15       22.28       23.06      2.58 o
  -8   3  15      711.79      658.29     15.03 o
  -7   3  15      330.78      315.78     11.88 o
  -6   3  15      175.44      160.87      8.14 o
  -5   3  15       76.73       79.97      5.99 o
  -4   3  15      931.64      871.69     15.29 o
  -3   3  15      254.48      241.04      7.02 o
  -2   3  15      572.92      488.65     23.32 o
  -1   3  15      507.61      497.61     22.29 o
   0   3  15      515.83      529.07     49.24 o
   1   3  15      134.99      153.29     13.88 o
   2   3  15      216.01      175.98     10.94 o
   3   3  15      285.77      272.47      8.28 o
   4   3  15      216.70      169.93      6.71 o
   5   3  15       18.16       15.99      2.06 o
   6   3  15       21.75       20.84      3.11 o
   7   3  15       64.64       64.13      3.91 o
  -8   4  15       35.44       37.15      3.17 o
  -7   4  15        0.12        0.81      1.13 o
  -6   4  15       90.20       96.35      7.11 o
  -5   4  15       52.85       58.03      5.11 o
  -4   4  15        5.87        9.76      1.90 o
  -3   4  15       36.29       28.44      3.06 o
  -2   4  15        0.41        3.22      1.72 o
  -1   4  15      113.08       95.47      6.98 o
   0   4  15       29.40       17.75      2.69 o
   1   4  15     1831.21     1674.29     31.95 o
   2   4  15      465.75      346.27     25.86 o
   3   4  15      180.68      154.19      6.29 o
   4   4  15        6.15        0.69      0.93 o
   5   4  15      236.79      234.61      7.97 o
   6   4  15       37.10       31.86      2.53 o
   7   4  15      746.77      733.41     28.23 o
  -7   5  15       58.58       56.78      4.03 o
  -6   5  15        8.13        8.31      2.84 o
  -5   5  15      217.59      207.08      8.30 o
  -4   5  15      383.57      336.27     13.92 o
  -3   5  15      328.79      309.23     14.22 o
  -2   5  15      183.31      169.22     12.72 o
  -1   5  15      364.87      312.11     29.70 o
   0   5  15     1721.96     1396.95    108.78 o
   1   5  15      159.46      135.23      7.49 o
   2   5  15      177.33      147.54      8.42 o
   3   5  15      544.62      589.00     16.20 o
   4   5  15      100.28       81.86      4.83 o
   5   5  15      523.83      487.49     13.32 o
   6   5  15       78.40       71.32      4.49 o
   7   5  15       45.22       50.87      4.13 o
  -7   6  15       69.35       80.05      5.30 o
  -6   6  15      299.09      300.06     13.63 o
  -5   6  15       25.88       26.01      3.74 o
  -4   6  15       22.75       14.67      2.64 o
  -3   6  15        6.09       11.84      2.83 o
  -2   6  15      811.22      737.78     22.11 o
  -1   6  15      976.51      926.68     28.22 o
   0   6  15     1381.06     1194.63     64.30 o
   1   6  15      289.13      287.84     11.11 o
   2   6  15      126.73      115.46      8.22 o
   3   6  15       13.12       13.06      2.47 o
   4   6  15       28.23       24.74      2.61 o
   5   6  15      201.46      183.97      9.44 o
   6   6  15       75.94       66.85      3.80 o
  -6   7  15       57.38       57.88      5.08 o
  -5   7  15      109.04       98.23      6.51 o
  -4   7  15      800.08      720.64     45.82 o
  -3   7  15      476.19      474.92     16.98 o
  -2   7  15      838.77      813.54     28.13 o
  -1   7  15      353.32      349.46     17.58 o
   0   7  15      896.30      845.47     36.38 o
   1   7  15       33.45       40.87      3.88 o
   2   7  15      107.48      118.01      8.05 o
   3   7  15        3.56        3.83      1.45 o
   4   7  15       11.52       13.06      1.69 o
   5   7  15        1.20        1.08      0.88 o
   6   7  15       51.74       45.57      3.45 o
  -5   8  15        0.87        1.96      1.29 o
  -4   8  15      290.73      300.07     11.33 o
  -3   8  15       94.41      112.26      7.38 o
  -2   8  15        2.01        1.96      1.54 o
  -1   8  15       62.04       54.97      6.10 o
   0   8  15       27.37       29.84      4.53 o
   1   8  15      310.98      298.59     17.13 o
   2   8  15      120.02      120.14      5.82 o
   3   8  15        4.47        3.16      1.13 o
   4   8  15       31.00       27.93      2.67 o
   5   8  15      203.97      220.20      6.91 o
  -4   9  15       78.58       79.94      6.13 o
  -3   9  15        3.04        1.75      1.79 o
  -2   9  15        1.57        2.42      1.86 o
  -1   9  15        0.89        2.83      1.63 o
   0   9  15      247.60      253.26     16.93 o
   1   9  15      365.69      367.11     35.16 o
   2   9  15        7.57        9.20      1.29 o
   3   9  15      668.56      668.25     14.88 o
   4   9  15        1.83        1.85      0.86 o
  -3  10  15       96.75       98.36      9.35 o
  -2  10  15       23.24       30.04      2.74 o
  -1  10  15      532.01      557.40     18.30 o
   0  10  15      467.28      477.53     17.66 o
   1  10  15      129.89      144.26      6.73 o
   2  10  15        7.89        9.10      2.14 o
  -8   0  16       35.03       30.24      5.05 o
  -6   0  16      158.93      166.09     12.29 o
  -4   0  16       77.92       70.21      6.10 o
  -2   0  16       13.19       11.78      2.74 o
   0   0  16      127.41      115.20     13.14 o
   2   0  16     4091.96     4049.65     52.76 o
   4   0  16      692.15      725.65     15.79 o
   6   0  16        5.10        6.73      3.87 o
   8   0  16      160.83      151.70      9.58 o
  -8   1  16      657.05      624.60     15.85 o
  -7   1  16      544.42      517.58     13.49 o
  -6   1  16      421.03      406.05     13.35 o
  -5   1  16      803.64      792.14     30.63 o
  -4   1  16      479.62      457.30      9.57 o
  -3   1  16      788.98      799.19     12.04 o
  -2   1  16      420.10      448.28     12.55 o
  -1   1  16      515.95      463.71     14.49 o
   0   1  16     1215.17     1186.29     30.30 o
   1   1  16      129.25      118.12      9.69 o
   2   1  16      552.95      548.30     12.44 o
   3   1  16       73.06       70.02      3.62 o
   4   1  16       79.80       78.24      4.91 o
   5   1  16        0.67        1.79      1.37 o
   6   1  16      592.06      594.92     17.88 o
   7   1  16        0.23        0.40      1.00 o
  -8   2  16      111.25       96.79      4.78 o
  -7   2  16      805.51      765.41     17.71 o
  -6   2  16        0.72       -0.12      1.43 o
  -5   2  16       14.89       12.67      2.52 o
  -4   2  16       20.54       18.05      2.09 o
  -3   2  16     2189.53     2110.87     21.27 o
  -2   2  16     1038.87     1030.96     22.89 o
  -1   2  16     2200.08     2175.78     42.38 o
   0   2  16       36.42       34.49      7.81 o
   1   2  16      712.26      621.62     30.97 o
   2   2  16      125.96      107.46      5.35 o
   3   2  16       32.04       35.82      2.62 o
   4   2  16      581.45      551.49     12.06 o
   5   2  16       95.09       91.87      5.67 o
   6   2  16       29.37       25.52      2.92 o
   7   2  16      107.62       98.10      5.94 o
  -8   3  16        2.32        3.49      0.99 o
  -7   3  16      281.67      290.97      9.28 o
  -6   3  16      303.42      282.73     10.45 o
  -5   3  16     1281.57     1301.62     26.67 o
  -4   3  16      149.93      138.25      7.87 o
  -3   3  16      149.79      141.66      5.38 o
  -2   3  16       57.65       50.13      3.96 o
  -1   3  16     1423.63     1344.15     62.65 o
   0   3  16      156.87      139.85     10.41 o
   1   3  16      462.50      433.57     16.93 o
   2   3  16      102.04       77.24      4.67 o
   3   3  16       89.01       84.83      4.67 o
   4   3  16        5.39        1.72      1.14 o
   5   3  16       52.93       63.44      4.20 o
   6   3  16      745.10      768.22     15.19 o
   7   3  16       21.20       16.11      2.08 o
  -7   4  16       12.20       10.12      2.42 o
  -6   4  16        9.09       10.86      2.00 o
  -5   4  16       61.45       67.05      5.35 o
  -4   4  16      333.83      293.05     10.26 o
  -3   4  16     1527.93     1372.18     25.50 o
  -2   4  16      236.83      197.70      7.43 o
  -1   4  16      522.68      460.25     21.56 o
   0   4  16       64.87       72.10      5.21 o
   1   4  16       46.18       40.12      4.41 o
   2   4  16      403.18      310.70     23.32 o
   3   4  16       46.60       35.73      3.25 o
   4   4  16      695.54      741.51     13.95 o
   5   4  16      117.34      126.66      5.75 o
   6   4  16        4.50        5.02      1.57 o
   7   4  16      158.92      161.49     11.84 o
  -7   5  16       97.68      104.25      4.95 o
  -6   5  16       13.01       12.90      3.14 o
  -5   5  16        9.48       10.68      1.90 o
  -4   5  16       13.03       19.39      3.23 o
  -3   5  16        3.32        3.07      1.83 o
  -2   5  16        0.34       -1.21      2.79 o
  -1   5  16      120.63      100.13      8.91 o
   0   5  16     1116.96      947.32     84.53 o
   1   5  16      270.66      239.56     22.14 o
   2   5  16      121.42      124.08      7.99 o
   3   5  16       10.84       10.08      1.62 o
   4   5  16      269.99      217.05      7.65 o
   5   5  16      504.69      462.45     12.08 o
   6   5  16      850.09      852.20     16.04 o
   7   5  16       34.96       29.96      4.17 o
  -7   6  16      194.46      210.59      7.53 o
  -6   6  16      115.72      132.74      8.47 o
  -5   6  16      533.78      550.88     20.37 o
  -4   6  16        1.37        0.52      1.30 o
  -3   6  16      238.13      237.78     10.99 o
  -2   6  16       89.51       93.99     10.82 o
  -1   6  16      458.01      449.63     19.56 o
   0   6  16       67.17       59.85      5.69 o
   1   6  16       22.86       13.22      3.18 o
   2   6  16      270.34      243.60     12.46 o
   3   6  16       59.54       78.48      5.29 o
   4   6  16      508.17      498.45     16.47 o
   5   6  16        6.63        5.29      1.30 o
   6   6  16       36.18       34.68      2.77 o
  -6   7  16      128.97      145.28      7.27 o
  -5   7  16      437.95      494.12     15.06 o
  -4   7  16        0.40        1.13      1.02 o
  -3   7  16      243.87      254.43     14.20 o
  -2   7  16     1253.82     1217.25     27.28 o
  -1   7  16      764.18      756.09     25.91 o
   0   7  16      340.07      292.31     17.70 o
   1   7  16     1317.81     1335.28     51.10 o
   2   7  16        1.63        3.43      1.40 o
   3   7  16      167.01      173.27      8.47 o
   4   7  16        2.41        3.00      1.38 o
   5   7  16       63.90       59.28      3.67 o
  -5   8  16      141.77      158.81     12.42 o
  -4   8  16        0.13       -0.10      0.84 o
  -3   8  16      370.70      387.40     17.13 o
  -2   8  16      109.15      104.40      7.40 o
  -1   8  16       48.15       39.66      4.93 o
   0   8  16       34.10       31.84      4.64 o
   1   8  16       12.40       11.50      2.61 o
   2   8  16       10.83        5.97      1.23 o
   3   8  16      644.11      648.47     15.86 o
   4   8  16       25.67       23.06      2.29 o
   5   8  16      266.74      272.75      8.02 o
  -4   9  16       26.31       28.25      3.51 o
  -3   9  16        1.56       -0.14      1.58 o
  -2   9  16        5.42        1.92      1.16 o
  -1   9  16      102.34      104.76      7.96 o
   0   9  16      139.49      143.35     12.62 o
   1   9  16       16.41       18.19      2.63 o
   2   9  16      271.50      275.31      7.92 o
   3   9  16      346.16      340.99     10.97 o
  -2  10  16       64.24       68.11      3.76 o
  -1  10  16        0.45       -0.75      1.07 o
   0  10  16       11.92       11.24      1.56 o
   1  10  16        3.48        2.48      1.65 o
  -7   0  17      555.16      555.19     18.95 o
  -5   0  17        5.49        8.19      2.13 o
  -3   0  17       19.83       19.39      3.23 o
  -1   0  17     1054.64      998.83     25.90 o
   1   0  17      991.22     1000.38     52.87 o
   3   0  17     1745.42     1743.81     28.72 o
   5   0  17      668.44      673.85     38.31 o
   7   0  17      643.40      667.39     18.61 o
  -8   1  17      252.04      235.25      7.12 o
  -7   1  17      167.03      155.79      7.03 o
  -6   1  17       71.71       69.87      5.33 o
  -5   1  17     1071.74     1066.55     20.13 o
  -4   1  17      144.16      134.66      7.36 o
  -3   1  17        7.78        9.76      1.46 o
  -2   1  17      863.28      765.38     23.18 o
  -1   1  17       61.55       51.27      3.97 o
   0   1  17       97.67       85.30      8.33 o
   1   1  17      242.59      215.25      8.45 o
   2   1  17      284.96      290.01      8.33 o
   3   1  17      471.85      489.57     10.40 o
   4   1  17      701.32      695.05     13.39 o
   5   1  17      753.20      784.29     18.28 o
   6   1  17      173.79      187.71     12.48 o
   7   1  17       47.44       43.52      3.24 o
  -8   2  17        2.27       -0.37      0.59 o
  -7   2  17       73.18       69.76      4.50 o
  -6   2  17     1255.59     1267.64     22.30 o
  -5   2  17        0.98        0.61      1.34 o
  -4   2  17      553.33      585.31     15.61 o
  -3   2  17       88.89       91.96      4.87 o
  -2   2  17        2.70        5.50      1.44 o
  -1   2  17      426.35      400.87     13.42 o
   0   2  17     1668.87     1560.13     38.92 o
   1   2  17      149.90      150.71      6.46 o
   2   2  17     5666.54     5491.23     90.29 o
   3   2  17       63.10       64.20      3.63 o
   4   2  17      258.62      259.82      8.28 o
   5   2  17       12.53        9.63      1.85 o
   6   2  17      269.37      273.60     11.30 o
   7   2  17      233.28      239.06      8.60 o
  -8   3  17      297.72      303.39     12.36 o
  -7   3  17        9.35        9.64      1.67 o
  -6   3  17       31.20       25.88      3.05 o
  -5   3  17       48.37       46.79      4.42 o
  -4   3  17      392.89      377.79     12.84 o
  -3   3  17       41.84       35.57      2.83 o
  -2   3  17     4024.21     3662.56     69.26 o
  -1   3  17        1.90        0.83      1.59 o
   0   3  17     1354.35     1280.94     47.26 o
   1   3  17      393.05      340.83     15.13 o
   2   3  17       41.61       33.82      2.76 o
   3   3  17      867.82      785.60     15.47 o
   4   3  17     1640.40     1564.67     20.36 o
   5   3  17      233.12      212.70      7.51 o
   6   3  17      272.09      265.96      8.55 o
   7   3  17      126.19      108.50      4.95 o
  -7   4  17      210.84      211.68      9.73 o
  -6   4  17      228.87      246.05      8.95 o
  -5   4  17       69.73       66.43      5.05 o
  -4   4  17      356.11      355.94     11.07 o
  -3   4  17      425.90      385.77     13.51 o
  -2   4  17        0.01        0.47      1.88 o
  -1   4  17        1.58       -0.76      1.52 o
   0   4  17       40.98       38.44      4.10 o
   1   4  17      639.50      630.34     29.46 o
   2   4  17     1082.33     1012.36     41.91 o
   3   4  17      749.39      672.47     15.82 o
   4   4  17        0.20        1.58      0.92 o
   5   4  17       99.20       90.93      4.69 o
   6   4  17      155.40      159.66      7.19 o
   7   4  17      327.17      306.20     14.52 o
  -7   5  17      115.35      116.13      6.29 o
  -6   5  17       29.10       35.52      4.66 o
  -5   5  17       26.21       26.38      3.01 o
  -4   5  17      211.98      218.71      9.99 o
  -3   5  17      195.27      166.88      9.10 o
  -2   5  17       11.98       13.38      3.50 o
  -1   5  17        1.77        4.51      1.85 o
   0   5  17     1059.34      714.61     29.61 o
   1   5  17      149.81      130.19      9.22 o
   2   5  17       53.01       45.51      4.45 o
   3   5  17      140.53      134.48      5.73 o
   4   5  17       39.68       33.01      2.91 o
   5   5  17     1097.53     1032.29     19.63 o
   6   5  17       24.26       25.52      2.61 o
  -6   6  17      207.05      221.70     10.07 o
  -5   6  17      427.60      434.23     13.64 o
  -4   6  17      214.68      189.89      8.80 o
  -3   6  17      121.23      133.30     10.27 o
  -2   6  17        2.42        0.81      1.92 o
  -1   6  17      108.48       96.77      9.27 o
   0   6  17     1421.77     1213.65     97.74 o
   1   6  17       15.74        6.25      2.70 o
   2   6  17      231.12      243.48     10.84 o
   3   6  17       12.38        5.34      1.36 o
   4   6  17      157.58      117.46      5.45 o
   5   6  17        0.66        1.28      1.06 o
   6   6  17       13.99       16.01      2.04 o
  -6   7  17       80.76       84.00      4.85 o
  -5   7  17        3.90        4.70      1.31 o
  -4   7  17      298.03      286.31      9.64 o
  -3   7  17      100.23       95.69      6.27 o
  -2   7  17      540.46      510.85     25.00 o
  -1   7  17       44.50       46.30      5.51 o
   0   7  17      130.49      127.26     24.75 o
   1   7  17        4.38        6.60      1.59 o
   2   7  17       76.74       71.10      4.68 o
   3   7  17       68.10       63.38      4.90 o
   4   7  17      290.22      291.97     12.23 o
   5   7  17        0.08        0.76      0.70 o
  -5   8  17       62.63       73.08      7.55 o
  -4   8  17      915.49      944.67     34.30 o
  -3   8  17      145.36      137.88     10.15 o
  -2   8  17       51.55       55.61      6.01 o
  -1   8  17       22.72       21.87      4.14 o
   0   8  17      262.18      200.81     11.61 o
   1   8  17      270.15      240.41     23.14 o
   2   8  17      287.11      302.30      7.99 o
   3   8  17       61.08       54.87      3.37 o
   4   8  17      443.08      473.82     10.40 o
  -3   9  17       44.79       43.87      3.09 o
  -2   9  17        3.12        2.72      1.17 o
  -1   9  17        9.90       11.96      2.60 o
   0   9  17       42.75       40.71      4.50 o
   1   9  17        0.17        0.24      1.11 o
   2   9  17       21.15       27.05      3.84 o
   3   9  17       49.54       44.88      5.84 o
  -1  10  17      133.30      130.71      6.13 o
   0  10  17      264.50      253.17      7.46 o
  -8   0  18      255.85      261.97     12.11 o
  -6   0  18      708.98      709.53     28.61 o
  -4   0  18        3.92        3.63      2.52 o
  -2   0  18      104.10       96.36      7.07 o
   0   0  18     1012.16      991.20     72.19 o
   2   0  18     1441.28     1414.98     37.08 o
   4   0  18     1205.38     1239.76     28.47 o
   6   0  18       31.65       27.50      6.96 o
  -8   1  18       22.28       23.65      2.50 o
  -7   1  18        0.73        2.47      1.08 o
  -6   1  18      105.07      109.49      5.74 o
  -5   1  18      322.47      327.78     10.94 o
  -4   1  18        1.22        3.77      1.79 o
  -3   1  18      456.22      421.35     11.62 o
  -2   1  18       22.49       27.12      3.02 o
  -1   1  18      637.44      625.48     21.09 o
   0   1  18      390.16      384.30     11.43 o
   1   1  18     1031.11     1029.15     15.52 o
   2   1  18      124.95      133.13      6.43 o
   3   1  18     1067.54     1069.61     19.30 o
   4   1  18       26.28       25.79      2.54 o
   5   1  18       76.01       75.29      8.97 o
   6   1  18       40.88       42.27      5.71 o
   7   1  18       39.95       35.15      2.67 o
  -7   2  18      140.20      145.52      6.02 o
  -6   2  18       51.78       50.93      4.29 o
  -5   2  18      474.73      462.62     12.97 o
  -4   2  18       60.69       61.95      5.87 o
  -3   2  18     2091.99     1961.23     35.69 o
  -2   2  18       81.63       78.35      5.15 o
  -1   2  18      961.47      957.40     18.64 o
   0   2  18      137.76      111.75      5.60 o
   1   2  18     1367.91     1337.17     23.42 o
   2   2  18      707.44      686.90     13.17 o
   3   2  18      938.47      903.26     14.50 o
   4   2  18       43.90       38.55      3.16 o
   5   2  18      835.56      881.02     18.52 o
   6   2  18       78.30       79.75      7.57 o
   7   2  18      498.56      475.77     12.76 o
  -7   3  18       15.68       13.37      2.02 o
  -6   3  18      165.35      173.45      7.42 o
  -5   3  18      551.35      551.80     13.43 o
  -4   3  18      126.83      146.26      7.77 o
  -3   3  18     1453.47     1348.64     37.22 o
  -2   3  18      220.00      220.45      7.91 o
  -1   3  18      296.75      257.27     10.39 o
   0   3  18      371.76      370.86     10.53 o
   1   3  18      854.97      829.72     20.45 o
   2   3  18       90.35      110.08      5.80 o
   3   3  18     1115.70     1088.50     18.09 o
   4   3  18       86.39       83.93      4.65 o
   5   3  18       50.66       52.16      3.61 o
   6   3  18       51.85       59.95      5.84 o
   7   3  18      183.10      192.05     11.51 o
  -7   4  18       44.18       43.59      3.31 o
  -6   4  18      505.77      518.31     16.26 o
  -5   4  18      159.48      151.91      7.34 o
  -4   4  18      651.90      661.03     14.69 o
  -3   4  18      769.93      704.34     21.31 o
  -2   4  18      238.75      239.33     20.26 o
  -1   4  18      917.14      891.90     29.84 o
   0   4  18       37.26       31.06      3.37 o
   1   4  18        8.63        7.91      1.84 o
   2   4  18      653.17      571.09     18.53 o
   3   4  18      132.72      111.24      5.67 o
   4   4  18      696.61      705.48     13.07 o
   5   4  18      316.35      325.46      8.45 o
   6   4  18      602.95      618.64     16.93 o
  -7   5  18       85.29       80.55      4.59 o
  -6   5  18      324.54      355.10     13.34 o
  -5   5  18        0.48        1.82      1.32 o
  -4   5  18      180.93      198.78      9.15 o
  -3   5  18      211.73      227.49     10.29 o
  -2   5  18       79.33       69.40      7.38 o
  -1   5  18       21.58       15.53      4.29 o
   0   5  18       91.38       72.31      7.63 o
   1   5  18      189.29      188.88     12.52 o
   2   5  18       89.93       99.81      7.71 o
   3   5  18       10.02        5.91      1.63 o
   4   5  18      153.92      145.28      5.83 o
   5   5  18        2.18        2.54      1.02 o
   6   5  18      606.45      598.48     21.90 o
  -6   6  18      463.81      475.70     13.54 o
  -5   6  18       30.86       30.36      3.32 o
  -4   6  18       30.07       30.77      3.43 o
  -3   6  18      539.51      566.56     21.46 o
  -2   6  18       36.48       36.28      5.34 o
  -1   6  18       26.33       23.28      4.38 o
   0   6  18       44.64       31.78      4.71 o
   1   6  18      791.60      686.79     41.82 o
   2   6  18      179.87      185.72      7.84 o
   3   6  18      425.28      413.63     12.68 o
   4   6  18      374.39      377.94     10.58 o
   5   6  18      490.48      451.33     10.14 o
  -5   7  18      653.93      730.84     16.79 o
  -4   7  18      272.78      287.83     10.73 o
  -3   7  18      133.12      134.97      8.94 o
  -2   7  18      617.54      579.62     26.77 o
  -1   7  18        1.22        1.47      2.40 o
   0   7  18       71.18       63.06      6.72 o
   1   7  18     1021.10     1081.50     21.52 o
   2   7  18       16.85       16.43      2.10 o
   3   7  18     1107.90     1108.21     21.61 o
   4   7  18        0.40       -0.43      1.07 o
   5   7  18       42.92       45.52      2.97 o
  -4   8  18      156.95      176.90     10.51 o
  -3   8  18      247.57      272.91     13.05 o
  -2   8  18       12.96       11.80      2.43 o
  -1   8  18      268.94      274.83     12.97 o
   0   8  18       38.30       30.76      4.44 o
   1   8  18       69.50       61.99      4.17 o
   2   8  18      357.30      367.83      8.95 o
   3   8  18       13.77       12.35      1.93 o
   4   8  18        0.41       -0.30      0.66 o
  -3   9  18        2.97        1.40      1.29 o
  -2   9  18        6.57        7.08      1.63 o
  -1   9  18        3.66        0.56      1.64 o
   0   9  18       13.04       11.40      1.81 o
   1   9  18       67.53       65.20      4.66 o
   2   9  18        0.61        2.03      0.96 o
  -7   0  19       16.26       13.69      2.69 o
  -5   0  19      866.32      842.35     43.01 o
  -3   0  19       54.57       56.26     10.54 o
  -1   0  19     1958.75     2030.41    142.82 o
   1   0  19     1265.57     1215.50     26.21 o
   3   0  19     1328.57     1343.31     38.74 o
   5   0  19       16.45       22.04      7.02 o
   7   0  19       38.55       42.13      3.87 o
  -7   1  19      854.49      849.44     14.24 o
  -6   1  19      332.84      331.13     10.84 o
  -5   1  19      266.35      256.44     11.00 o
  -4   1  19       30.35       35.51      4.44 o
  -3   1  19       45.99       40.58      6.34 o
  -2   1  19      949.98      934.71     33.73 o
  -1   1  19      694.29      669.32     15.42 o
   0   1  19     1142.40     1146.47     21.02 o
   1   1  19      757.57      755.18     13.82 o
   2   1  19      345.58      347.81     10.58 o
   3   1  19       49.11       40.01      3.71 o
   4   1  19       56.09       62.41      5.59 o
   5   1  19        1.01        2.02      1.68 o
   6   1  19      666.48      699.26     21.89 o
   7   1  19      114.62      109.85      5.09 o
  -7   2  19      104.05      104.01      4.66 o
  -6   2  19      143.53      144.94      6.78 o
  -5   2  19       53.49       55.29      4.37 o
  -4   2  19     1212.42     1180.21     25.11 o
  -3   2  19      211.59      198.66     14.04 o
  -2   2  19       34.05       30.91      3.21 o
  -1   2  19      222.34      242.68      9.56 o
   0   2  19        2.61        5.36      1.62 o
   1   2  19        6.68        6.46      1.41 o
   2   2  19     2725.56     2809.10     72.61 o
   3   2  19        2.47        8.21      1.84 o
   4   2  19      199.43      193.27      6.96 o
   5   2  19        1.43        4.88      2.27 o
   6   2  19        1.03        0.81      1.27 o
   7   2  19       55.35       52.82      5.82 o
  -7   3  19       18.27       15.89      2.56 o
  -6   3  19      470.56      472.88     11.42 o
  -5   3  19        2.41        1.58      1.19 o
  -4   3  19      347.45      354.00     11.72 o
  -3   3  19     1412.07     1443.05     38.33 o
  -2   3  19      722.28      660.51     26.43 o
  -1   3  19        2.92        4.59      1.41 o
   0   3  19     1425.66     1362.50     19.08 o
   1   3  19     1560.33     1539.68     29.63 o
   2   3  19       14.27       18.23      2.68 o
   3   3  19       37.81       50.01      3.62 o
   4   3  19      704.89      781.50     13.74 o
   5   3  19       65.01       58.73      3.62 o
   6   3  19     1307.33     1326.41     45.47 o
  -7   4  19      167.23      172.42      7.12 o
  -6   4  19      288.37      286.91      9.68 o
  -5   4  19      974.04      980.68     17.53 o
  -4   4  19       44.65       51.72      3.98 o
  -3   4  19        7.90        9.51      5.03 o
  -2   4  19       54.77       45.54      7.03 o
  -1   4  19      163.17      142.80     12.44 o
   0   4  19        7.74        7.12      1.88 o
   1   4  19      242.72      214.06      8.54 o
   2   4  19      682.25      743.85     18.49 o
   3   4  19        0.21        1.90      1.18 o
   4   4  19       40.98       30.79      2.76 o
   5   4  19       56.89       53.25      3.23 o
   6   4  19       13.76       19.87      4.16 o
  -6   5  19        0.23        1.14      1.05 o
  -5   5  19       35.17       43.78      4.13 o
  -4   5  19     1186.90     1225.64     25.93 o
  -3   5  19      505.34      501.40     15.98 o
  -2   5  19        1.02        2.09      2.95 o
  -1   5  19       77.25       62.83      6.70 o
   0   5  19      337.84      310.08     20.92 o
   1   5  19        1.74        3.38      1.52 o
   2   5  19        1.56        0.59      1.34 o
   3   5  19        6.13        3.88      1.50 o
   4   5  19      133.64      121.60      5.04 o
   5   5  19       76.01       88.35      4.43 o
  -6   6  19       28.04       25.96      3.65 o
  -5   6  19      266.84      281.03      9.16 o
  -4   6  19      974.52      981.18     21.43 o
  -3   6  19        7.93        7.11      2.26 o
  -2   6  19      247.24      245.34     13.02 o
  -1   6  19       14.86       12.13      3.92 o
   0   6  19        0.46       -0.41      1.60 o
   1   6  19       17.59       14.31      2.14 o
   2   6  19      494.87      509.04     14.15 o
   3   6  19       54.80       55.69      4.45 o
   4   6  19      340.17      354.78     11.84 o
   5   6  19      160.21      175.97      9.47 o
  -5   7  19       76.66       83.85      4.83 o
  -4   7  19       42.34       39.72      3.10 o
  -3   7  19      524.82      546.49     19.61 o
  -2   7  19      503.10      504.27     17.42 o
  -1   7  19      341.24      332.43     20.51 o
   0   7  19      460.71      403.63     28.31 o
   1   7  19      311.18      294.99      8.78 o
   2   7  19      131.31      127.80      5.76 o
   3   7  19       30.93       35.69      3.74 o
   4   7  19      206.10      240.86      9.58 o
  -4   8  19       19.16       23.27      4.11 o
  -3   8  19       23.93       25.74      3.02 o
  -2   8  19       10.12        8.16      2.29 o
  -1   8  19        0.73        0.13      1.51 o
   0   8  19      120.55      121.69      5.56 o
   1   8  19       36.31       34.20      4.50 o
   2   8  19     1095.81     1069.71     24.15 o
   3   8  19       44.52       56.89      4.18 o
  -2   9  19       25.15       26.19      3.20 o
  -1   9  19      330.77      344.44     10.20 o
   0   9  19        1.89        1.24      0.80 o
   1   9  19       54.83       55.28      4.66 o
  -6   0  20     2538.08     2595.97     40.61 o
  -4   0  20       20.30       26.94      4.54 o
  -2   0  20      977.08      913.51     57.27 o
   0   0  20      235.71      222.00     11.34 o
   2   0  20        1.00       -0.87      2.89 o
   4   0  20       59.06       70.90      8.30 o
   6   0  20       65.34       57.49      8.44 o
  -7   1  20        9.41        8.82      1.41 o
  -6   1  20        0.41        0.04      1.15 o
  -5   1  20       90.56       97.58      5.72 o
  -4   1  20      571.14      558.82     17.06 o
  -3   1  20        5.90        5.67      2.78 o
  -2   1  20     1739.69     1836.36     33.93 o
  -1   1  20      297.86      309.15     10.63 o
   0   1  20     2265.18     2321.84     46.07 o
   1   1  20     1314.53     1349.49     22.11 o
   2   1  20       69.02       70.66      6.22 o
   3   1  20        3.05        3.29      1.13 o
   4   1  20        0.18       -0.27      1.25 o
   5   1  20      185.91      205.03     13.62 o
   6   1  20       95.29       96.74      7.59 o
  -7   2  20       11.50        7.97      1.09 o
  -6   2  20      159.87      145.33      6.46 o
  -5   2  20      526.88      530.80     21.23 o
  -4   2  20       22.51       15.29      2.85 o
  -3   2  20      589.49      587.91     23.86 o
  -2   2  20      544.69      533.18     23.20 o
  -1   2  20     1151.44     1208.98     28.09 o
   0   2  20      605.52      637.58     20.13 o
   1   2  20      346.49      347.65     10.14 o
   2   2  20      182.61      204.43     10.15 o
   3   2  20      197.28      209.01      9.15 o
   4   2  20       23.82       18.82      2.08 o
   5   2  20     1594.02     1815.38     38.97 o
   6   2  20       51.12       60.41      5.57 o
  -7   3  20       42.53       43.15      3.57 o
  -6   3  20       11.26       15.45      1.93 o
  -5   3  20       64.69       51.57      3.51 o
  -4   3  20        8.27        3.06      1.47 o
  -3   3  20       86.22       74.07      8.61 o
  -2   3  20      298.23      296.02     17.48 o
  -1   3  20      577.58      615.00     20.48 o
   0   3  20       41.05       51.16      5.84 o
   1   3  20     2103.02     2059.97     36.66 o
   2   3  20        0.52        1.74      1.73 o
   3   3  20      418.57      465.35     11.80 o
   4   3  20      113.44      106.03      5.41 o
   5   3  20      152.47      156.51      8.32 o
   6   3  20      121.43      107.32      4.33 o
  -6   4  20      253.17      276.65      8.42 o
  -5   4  20       92.25       83.41      4.24 o
  -4   4  20        9.47       10.07      1.96 o
  -3   4  20      170.85      158.44     15.40 o
  -2   4  20        8.61        4.43      2.19 o
  -1   4  20      189.95      190.35     14.06 o
   0   4  20        1.78        1.39      1.06 o
   1   4  20       14.49        8.52      1.90 o
   2   4  20        2.68        1.72      1.36 o
   3   4  20       91.28       93.09      5.06 o
   4   4  20      348.54      335.69      9.87 o
   5   4  20       17.08       18.17      2.28 o
   6   4  20       13.08        9.41      2.59 o
  -6   5  20      239.38      235.49     18.74 o
  -5   5  20        1.36        1.23      0.95 o
  -4   5  20      297.11      324.10     10.21 o
  -3   5  20      191.23      166.79      9.76 o
  -2   5  20     1096.22     1068.99     33.00 o
  -1   5  20       89.00       77.51      7.26 o
   0   5  20       25.07       28.73      4.35 o
   1   5  20        1.70        1.46      1.04 o
   2   5  20      115.42       88.32      6.05 o
   3   5  20      146.14      146.06      7.47 o
   4   5  20      328.42      310.35      8.63 o
   5   5  20      163.50      164.48      7.84 o
  -5   6  20       50.27       45.66      3.23 o
  -4   6  20       68.95       61.12      3.97 o
  -3   6  20      127.77      120.36      7.88 o
  -2   6  20      109.47      101.63      9.79 o
  -1   6  20      135.35      142.94     11.77 o
   0   6  20       88.77       81.26      8.06 o
   1   6  20      522.61      513.26     12.71 o
   2   6  20       86.34       84.44      5.51 o
   3   6  20       13.27        9.04      1.77 o
   4   6  20      409.65      440.69     12.01 o
  -4   7  20        9.70       11.13      2.41 o
  -3   7  20      193.74      205.45      9.18 o
  -2   7  20        7.09        8.02      2.17 o
  -1   7  20      302.16      283.71     15.24 o
   0   7  20        8.58       10.73      2.17 o
   1   7  20      492.71      482.89     12.82 o
   2   7  20       67.46       67.50      3.85 o
   3   7  20     1001.39     1065.20     14.89 o
   4   7  20       89.74       94.86      4.14 o
  -3   8  20        0.26       -0.78      0.78 o
  -2   8  20      216.71      226.15     11.54 o
  -1   8  20      247.98      270.03      9.66 o
   0   8  20       17.35       18.27      2.59 o
   1   8  20     1115.56     1148.82     18.02 o
   2   8  20       72.23       68.68      6.25 o
   3   8  20        0.96        1.17      1.32 o
  -1   9  20        0.49        1.45      1.37 o
  -7   0  21      287.72      299.78      9.67 o
  -5   0  21      138.17      132.37      9.01 o
  -3   0  21     1123.85     1208.68     47.67 o
  -1   0  21      153.91      158.06     17.13 o
   1   0  21      896.67      953.84     24.34 o
   3   0  21      388.15      387.86     16.46 o
   5   0  21       33.17       43.64      8.48 o
  -7   1  21      808.30      783.18     10.75 o
  -6   1  21      155.81      161.10      6.50 o
  -5   1  21      209.05      219.43      8.08 o
  -4   1  21      334.58      335.41     10.77 o
  -3   1  21       23.11       24.39      4.95 o
  -2   1  21       23.87       19.53      4.48 o
  -1   1  21     1692.58     1767.88     40.43 o
   0   1  21     1213.13     1287.86     24.52 o
   1   1  21      567.52      570.51     14.38 o
   2   1  21       59.06       66.37      6.05 o
   3   1  21       28.98       26.37      3.43 o
   4   1  21        0.41        3.06      1.28 o
   5   1  21      161.83      172.89     11.83 o
   6   1  21      202.03      208.63      9.95 o
  -7   2  21       60.91       58.58      3.92 o
  -6   2  21        8.94       10.53      1.59 o
  -5   2  21       32.03       24.66      2.44 o
  -4   2  21       11.46       10.29      2.67 o
  -3   2  21       92.37      121.58     10.79 o
  -2   2  21     1024.11     1107.13     52.17 o
  -1   2  21      175.46      180.29     10.85 o
   0   2  21      565.10      606.93     19.65 o
   1   2  21        3.42        2.10      1.52 o
   2   2  21      341.45      397.36     14.46 o
   3   2  21        4.32        7.34      2.06 o
   4   2  21     1097.72     1139.32     19.33 o
   5   2  21       70.67       89.55      8.15 o
   6   2  21      318.37      331.86     11.50 o
  -6   3  21      203.15      198.71      6.84 o
  -5   3  21       25.98       21.56      2.41 o
  -4   3  21      123.69      107.85      9.19 o
  -3   3  21      131.23      133.89     11.26 o
  -2   3  21       38.31       39.70      6.46 o
  -1   3  21      405.05      417.56     16.58 o
   0   3  21      365.01      390.36     15.87 o
   1   3  21       20.87       28.40      3.83 o
   2   3  21      186.38      190.93      9.57 o
   3   3  21      112.30      115.27      6.42 o
   4   3  21        1.95        0.34      1.71 o
   5   3  21        4.67        5.36      2.11 o
   6   3  21      895.75      905.03     25.11 o
  -6   4  21      128.18      146.05      6.96 o
  -5   4  21      453.27      438.09     11.27 o
  -4   4  21       24.33       25.73      2.86 o
  -3   4  21      818.37      820.96     27.29 o
  -2   4  21        4.36        7.50      2.51 o
  -1   4  21      277.91      286.73     13.93 o
   0   4  21        4.17        2.84      1.39 o
   1   4  21      104.94      105.55      6.56 o
   2   4  21      506.41      542.03     14.79 o
   3   4  21     1197.54     1235.17     20.56 o
   4   4  21        2.97        4.21      1.17 o
   5   4  21       40.92       44.46      4.40 o
  -5   5  21       67.84       64.94      4.03 o
  -4   5  21       80.56       70.15      5.04 o
  -3   5  21      276.54      269.58     20.08 o
  -2   5  21        3.88        9.15      3.56 o
  -1   5  21      486.76      476.08     17.26 o
   0   5  21      129.03      126.08      8.89 o
   1   5  21      115.57      128.23      6.00 o
   2   5  21      115.69      111.60      6.41 o
   3   5  21      133.66      130.32      6.61 o
   4   5  21        0.79        1.18      0.88 o
  -4   6  21        2.17        2.41      1.88 o
  -3   6  21      218.44      219.20     12.41 o
  -2   6  21      462.37      459.35     31.05 o
  -1   6  21      353.36      359.97     17.49 o
   0   6  21       10.33        6.94      2.31 o
   1   6  21        0.12        0.23      1.12 o
   2   6  21      431.47      450.92     11.88 o
   3   6  21       49.32       48.98      3.66 o
   4   6  21      666.31      621.62     12.67 o
  -4   7  21        4.81        7.08      2.40 o
  -3   7  21       16.40       17.34      3.41 o
  -2   7  21       35.18       35.95      4.99 o
  -1   7  21      172.54      170.46      7.01 o
   0   7  21      766.76      709.90     22.46 o
   1   7  21      293.92      271.49      9.15 o
   2   7  21      225.36      213.24      8.65 o
   3   7  21       15.60       13.36      2.36 o
  -3   8  21      333.34      383.41     16.45 o
  -2   8  21       62.58       55.96      5.63 o
  -1   8  21       54.28       58.18      4.59 o
   0   8  21       48.49       46.68      3.01 o
   1   8  21      170.20      165.72      5.13 o
  -6   0  22      222.98      226.95      9.93 o
  -4   0  22      642.92      660.77     32.15 o
  -2   0  22      800.59      870.80     46.36 o
   0   0  22     1364.33     1506.36     30.63 o
   2   0  22      349.85      371.10     20.33 o
   4   0  22        0.35        3.02      1.98 o
   6   0  22       60.36       79.72      7.78 o
  -6   1  22       11.35       16.55      1.89 o
  -5   1  22       17.95       23.92      2.51 o
  -4   1  22      249.25      242.14     13.90 o
  -3   1  22       64.76       69.22      8.04 o
  -2   1  22      397.40      421.70     16.16 o
  -1   1  22      451.29      502.07     15.35 o
   0   1  22        0.91        1.57      1.21 o
   1   1  22      129.71      143.44      6.55 o
   2   1  22       13.35        7.47      1.91 o
   3   1  22      437.01      488.26     12.52 o
   4   1  22       38.14       56.99      5.74 o
   5   1  22      103.74      111.63      8.66 o
   6   1  22        0.63        1.17      1.81 o
  -6   2  22        1.62        1.87      1.12 o
  -5   2  22      115.76      110.89      4.71 o
  -4   2  22       65.36       60.40      6.67 o
  -3   2  22        1.11        0.25      2.12 o
  -2   2  22      208.66      213.95     14.39 o
  -1   2  22        2.23        8.07      2.55 o
   0   2  22        0.55        2.37      1.69 o
   1   2  22        2.21        2.87      1.12 o
   2   2  22       98.09       99.38      6.41 o
   3   2  22      626.38      641.51     17.39 o
   4   2  22        0.81        1.26      1.16 o
   5   2  22      125.93      139.36      9.21 o
   6   2  22        7.26       11.18      2.70 o
  -6   3  22        0.10        0.46      0.67 o
  -5   3  22      172.35      173.74      6.31 o
  -4   3  22        5.71        3.47      1.80 o
  -3   3  22       50.85       53.94      8.15 o
  -2   3  22      470.98      484.77     27.76 o
  -1   3  22       93.18      100.86      9.79 o
   0   3  22      312.88      340.97     17.16 o
   1   3  22       42.80       55.90      4.93 o
   2   3  22      242.43      262.31     11.11 o
   3   3  22      111.98      117.20      7.07 o
   4   3  22      115.16       93.22      6.62 o
   5   3  22      814.98      880.87     25.69 o
  -6   4  22      426.91      440.66     14.53 o
  -5   4  22       64.12       52.76      2.50 o
  -4   4  22     1313.73     1349.93     35.26 o
  -3   4  22        0.90        2.56      2.12 o
  -2   4  22       13.64       15.94      4.08 o
  -1   4  22       33.85       34.86      4.83 o
   0   4  22      160.76      176.25     10.44 o
   1   4  22      131.08      140.34      7.58 o
   2   4  22     1336.46     1360.93     33.25 o
   3   4  22       53.07       47.32      3.28 o
   4   4  22        5.06       10.65      1.72 o
   5   4  22       85.34       82.42      8.25 o
  -5   5  22       82.61       81.96      4.76 o
  -4   5  22      112.01      125.56      7.49 o
  -3   5  22        0.46        3.71      2.01 o
  -2   5  22     1339.00     1402.77     53.83 o
  -1   5  22      252.50      245.29     11.68 o
   0   5  22      204.93      210.29     10.78 o
   1   5  22       12.14       11.92      2.74 o
   2   5  22      147.35      124.55      6.37 o
   3   5  22      331.80      368.48     10.16 o
   4   5  22      780.61      784.85     14.69 o
  -4   6  22      343.50      332.48     47.71 o
  -3   6  22        4.07        4.11      1.85 o
  -2   6  22      184.11      193.86     11.71 o
  -1   6  22       41.70       34.09      5.14 o
   0   6  22      263.98      291.38     13.90 o
   1   6  22      165.13      166.23      9.70 o
   2   6  22      216.04      215.13      7.68 o
   3   6  22      606.23      593.36     13.39 o
  -3   7  22       11.01        8.09      1.88 o
  -2   7  22       13.73       11.48      2.52 o
  -1   7  22      122.87      120.34      9.10 o
   0   7  22        4.09        2.92      0.85 o
   1   7  22      152.54      158.37      6.52 o
   2   7  22      403.73      400.09     10.25 o
   3   7  22      299.02      301.58     15.52 o
  -2   8  22       54.01       52.67      4.72 o
  -1   8  22      229.15      242.64      7.45 o
   0   8  22       48.55       59.84      4.23 o
  -5   0  23       55.22       48.62      6.91 o
  -3   0  23      332.67      350.37     24.83 o
  -1   0  23      332.01      361.32     18.64 o
   1   0  23     3560.77     3901.03     47.44 o
   3   0  23      151.20      159.17      9.68 o
   5   0  23       24.09       25.24      5.37 o
  -6   1  23      153.33      129.62      4.38 o
  -5   1  23      224.79      226.87     10.32 o
  -4   1  23       44.06       46.24      6.24 o
  -3   1  23      153.77      175.62     12.35 o
  -2   1  23       29.34       28.05      4.20 o
  -1   1  23       36.22       37.48      4.15 o
   0   1  23      496.16      533.12     15.47 o
   1   1  23      302.69      332.62      9.73 o
   2   1  23       32.60       37.84      4.40 o
   3   1  23      311.49      319.39     10.52 o
   4   1  23       77.68       85.08      6.48 o
   5   1  23       24.94       29.57      4.11 o
  -6   2  23        4.32        3.98      0.97 o
  -5   2  23        0.04        0.10      0.92 o
  -4   2  23      110.61       95.02      9.92 o
  -3   2  23       21.51       17.97      4.11 o
  -2   2  23      636.70      736.74     29.12 o
  -1   2  23       50.65       60.77      6.09 o
   0   2  23      220.01      230.66     10.13 o
   1   2  23      295.09      326.82     11.44 o
   2   2  23        0.15        1.21      1.56 o
   3   2  23       12.66       11.75      2.31 o
   4   2  23      164.96      177.66      9.09 o
   5   2  23       77.39       82.22      6.20 o
  -6   3  23       34.33       25.22      3.40 o
  -5   3  23      592.71      554.94     13.09 o
  -4   3  23      186.90      173.56      8.29 o
  -3   3  23      145.34      149.67     11.00 o
  -2   3  23       70.45       68.17      7.82 o
  -1   3  23       32.43       34.86      5.59 o
   0   3  23        7.31        7.24      1.97 o
   1   3  23      213.13      236.45     11.76 o
   2   3  23      139.89      156.73      8.14 o
   3   3  23       94.57       95.77      5.36 o
   4   3  23      144.22      149.55      7.97 o
   5   3  23       36.29       40.30      3.86 o
  -5   4  23      129.03      112.16      5.76 o
  -4   4  23        6.79        8.82      1.73 o
  -3   4  23      666.40      661.85     28.11 o
  -2   4  23      121.92      130.08     10.36 o
  -1   4  23      651.82      729.50     25.01 o
   0   4  23       63.84       56.11      5.48 o
   1   4  23       33.84       30.81      4.19 o
   2   4  23      173.45      180.01      9.93 o
   3   4  23      570.70      642.92     14.66 o
   4   4  23       60.70       49.54      3.82 o
  -4   5  23       46.54       47.74      4.62 o
  -3   5  23      445.77      460.98     32.95 o
  -2   5  23        8.67       11.02      3.08 o
  -1   5  23        5.49        7.14      2.05 o
   0   5  23      161.14      169.65      8.95 o
   1   5  23      724.21      763.59     18.95 o
   2   5  23       26.51       30.73      3.33 o
   3   5  23      490.49      481.77     16.95 o
   4   5  23       57.44       63.34      7.03 o
  -4   6  23      239.86      253.20     12.94 o
  -3   6  23      146.70      139.71      8.95 o
  -2   6  23       11.02       20.05      3.62 o
  -1   6  23       63.30       71.00      6.55 o
   0   6  23       45.26       39.18      4.23 o
   1   6  23      142.20      136.02      7.17 o
   2   6  23       17.97       16.09      2.27 o
   3   6  23      358.58      345.07     11.57 o
  -3   7  23       17.79       13.11      2.99 o
  -2   7  23       17.82       17.30      4.01 o
  -1   7  23        4.64        4.92      1.74 o
   0   7  23       29.77       28.27      2.37 o
   1   7  23        6.77        5.77      1.79 o
   2   7  23      125.41      142.93     10.74 o
  -6   0  24       49.56       40.58      5.12 o
  -4   0  24     1095.21     1149.37     38.42 o
  -2   0  24        7.20        3.29      1.82 o
   0   0  24      354.38      404.85     17.36 o
   2   0  24      380.99      423.63     19.47 o
   4   0  24      148.67      166.70     14.81 o
  -6   1  24      229.42      233.17      8.32 o
  -5   1  24       59.87       55.83      4.17 o
  -4   1  24       35.03       31.05      4.49 o
  -3   1  24       39.83       44.03      6.00 o
  -2   1  24     1034.19     1200.95     24.59 o
  -1   1  24       26.08       32.86      3.38 o
   0   1  24      350.82      378.85     11.42 o
   1   1  24       94.56      102.32      5.15 o
   2   1  24       21.62       19.97      2.61 o
   3   1  24        0.42        2.08      1.28 o
   4   1  24      198.86      229.46      9.55 o
   5   1  24      143.25      156.05      7.94 o
  -5   2  24      405.99      384.20     16.56 o
  -4   2  24       71.67       67.32      7.88 o
  -3   2  24        6.71        5.19      2.16 o
  -2   2  24        9.58       10.74      2.55 o
  -1   2  24      237.57      270.93     10.66 o
   0   2  24      151.88      165.71      8.27 o
   1   2  24      255.40      278.46     10.65 o
   2   2  24        1.00        0.26      1.39 o
   3   2  24      869.94      935.66     16.22 o
   4   2  24        4.11        2.88      1.48 o
   5   2  24        0.09        0.14      2.52 o
  -5   3  24       47.92       49.17      3.10 o
  -4   3  24        0.11       -0.58      0.91 o
  -3   3  24        0.19        2.43      1.55 o
  -2   3  24      102.62      104.07      9.08 o
  -1   3  24       25.57       23.47      4.40 o
   0   3  24      160.91      149.87      7.74 o
   1   3  24       64.85       63.92      4.97 o
   2   3  24       91.41       85.30      6.84 o
   3   3  24       81.63       86.32      4.67 o
   4   3  24      213.88      232.16     10.28 o
  -4   4  24      729.25      732.07     51.04 o
  -3   4  24       14.93       13.53      3.00 o
  -2   4  24       99.68      112.45      9.05 o
  -1   4  24        6.98        5.38      1.90 o
   0   4  24      226.94      229.64      9.13 o
   1   4  24       60.54       61.95      5.37 o
   2   4  24      775.82      833.86     19.69 o
   3   4  24        3.56        3.66      1.08 o
   4   4  24      381.05      399.20     22.97 o
  -4   5  24       52.95       53.43      7.62 o
  -3   5  24       13.35        8.37      1.95 o
  -2   5  24      343.30      382.75     15.27 o
  -1   5  24       16.38       15.60      3.14 o
   0   5  24      443.35      497.40     12.29 o
   1   5  24       42.57       45.48      4.21 o
   2   5  24        0.30        2.58      1.39 o
   3   5  24      112.75      130.02      7.77 o
  -3   6  24       20.04       17.61      2.61 o
  -2   6  24       92.53      120.92      8.08 o
  -1   6  24       33.70       34.04      4.12 o
   0   6  24       15.74       10.55      1.74 o
   1   6  24       28.14       30.51      2.55 o
   2   6  24       71.36       65.61      5.43 o
  -2   7  24       39.81       37.05      4.49 o
  -1   7  24       29.51       26.09      2.99 o
   0   7  24       23.01       24.60      4.30 o
  -5   0  25      113.58      111.36      6.30 o
  -3   0  25       91.98       95.50     11.79 o
  -1   0  25     2211.50     2557.20    126.79 o
   1   0  25     1965.45     2226.33     60.80 o
   3   0  25       45.63       59.48      6.32 o
  -5   1  25       99.57      104.62      5.68 o
  -4   1  25      147.30      152.18      9.04 o
  -3   1  25      479.59      544.80     19.48 o
  -2   1  25      102.73      119.55      6.67 o
  -1   1  25      361.85      390.60     12.01 o
   0   1  25        0.91        0.79      1.17 o
   1   1  25       57.71       55.17      4.06 o
   2   1  25       23.23       24.49      3.17 o
   3   1  25      664.22      729.45     13.42 o
   4   1  25       12.51       12.67      2.51 o
  -5   2  25       19.46       12.96      1.65 o
  -4   2  25       81.93       88.30      5.36 o
  -3   2  25      127.79      129.38      7.27 o
  -2   2  25      296.46      314.57     10.50 o
  -1   2  25      109.57      114.53      6.58 o
   0   2  25      461.81      490.73     12.10 o
   1   2  25      428.03      444.59     14.39 o
   2   2  25        9.03        9.26      1.86 o
   3   2  25        0.65        0.65      1.03 o
   4   2  25       33.43       40.33      4.16 o
  -4   3  25      237.53      227.28      7.61 o
  -3   3  25      359.86      398.53     15.36 o
  -2   3  25       55.21       52.64      4.21 o
  -1   3  25       51.89       59.26      4.69 o
   0   3  25        4.38        6.79      1.73 o
   1   3  25      102.37      112.59      6.13 o
   2   3  25        0.11       -1.40      1.40 o
   3   3  25       48.06       47.47      3.00 o
   4   3  25       11.46       16.89      3.62 o
  -4   4  25      173.58      176.32     11.73 o
  -3   4  25        7.15        6.93      1.57 o
  -2   4  25       47.13       44.78      4.27 o
  -1   4  25      455.45      512.19     12.68 o
   0   4  25       41.43       40.94      3.55 o
   1   4  25      551.71      599.07     16.88 o
   2   4  25        7.91        4.97      1.28 o
   3   4  25       14.32       11.88      2.32 o
  -3   5  25      414.11      478.90     28.30 o
  -2   5  25        1.68        2.54      1.03 o
  -1   5  25       26.98       28.39      3.18 o
   0   5  25      255.11      276.97      8.18 o
   1   5  25      358.08      377.62     11.59 o
   2   5  25      113.90      119.74      6.97 o
   3   5  25      661.89      638.68     20.56 o
  -2   6  25      195.73      195.13      7.06 o
  -1   6  25      257.97      265.58      7.07 o
   0   6  25       78.15       83.48      4.62 o
   1   6  25      152.74      176.58      6.58 o
   2   6  25        5.43        3.20      1.62 o
  -4   0  26      638.74      638.48     23.85 o
  -2   0  26       88.01       81.55      7.33 o
   0   0  26      121.21      141.47      7.88 o
   2   0  26      104.65      110.12      7.01 o
   4   0  26      931.43      993.87     27.00 o
  -5   1  26      155.76      162.82      6.86 o
  -4   1  26       19.66       18.49      2.90 o
  -3   1  26        1.09       -0.66      1.44 o
  -2   1  26       40.51       42.82      4.34 o
  -1   1  26      769.71      869.83     26.46 o
   0   1  26     1042.35     1153.72     24.76 o
   1   1  26        1.01        1.80      1.10 o
   2   1  26      181.47      207.37      7.26 o
   3   1  26       22.42       25.67      2.44 o
   4   1  26       35.43       29.27      3.18 o
  -4   2  26       26.96       24.06      2.54 o
  -3   2  26      273.45      291.95     12.78 o
  -2   2  26      129.20      147.37      7.92 o
  -1   2  26      361.14      405.25     11.41 o
   0   2  26        6.82        8.51      1.57 o
   1   2  26        1.70        3.41      1.44 o
   2   2  26        0.85        1.84      0.81 o
   3   2  26       30.48       34.58      3.18 o
   4   2  26      122.29      138.17      9.52 o
  -4   3  26      204.06      206.78     18.11 o
  -3   3  26      139.94      155.75      6.78 o
  -2   3  26       83.51       92.00      4.46 o
  -1   3  26      297.64      321.47      8.88 o
   0   3  26      150.50      180.89      6.53 o
   1   3  26       51.56       53.54      4.85 o
   2   3  26       27.00       24.21      2.96 o
   3   3  26        2.62        0.41      0.82 o
  -3   4  26      113.19      119.30      5.37 o
  -2   4  26      138.37      153.36      6.93 o
  -1   4  26        2.98        1.66      1.05 o
   0   4  26      148.85      145.57      5.36 o
   1   4  26        0.05       -0.64      1.61 o
   2   4  26      416.79      444.59     10.91 o
   3   4  26        0.94        2.65      1.64 o
  -3   5  26       55.77       47.23      3.65 o
  -2   5  26       30.65       30.90      3.04 o
  -1   5  26       28.78       28.60      2.75 o
   0   5  26      809.90      836.87     26.68 o
   1   5  26        2.93        0.42      0.93 o
   2   5  26      411.58      449.41     14.56 o
   0   6  26       17.68       15.29      3.03 o
  -3   0  27        2.06        2.06      2.16 o
  -1   0  27        0.60        0.75      2.80 o
   1   0  27      593.23      682.79     19.81 o
   3   0  27       49.23       52.98      8.82 o
  -4   1  27       15.36       14.80      1.81 o
  -3   1  27       39.30       38.19      4.32 o
  -2   1  27      657.93      760.35     16.55 o
  -1   1  27       41.49       48.63      3.86 o
   0   1  27      228.00      245.53     10.22 o
   1   1  27      155.05      184.56      8.75 o
   2   1  27        9.60       10.89      1.47 o
   3   1  27      201.62      189.41      6.68 o
  -4   2  27       19.76       18.02      2.32 o
  -3   2  27       59.36       62.23      5.32 o
  -2   2  27      159.48      184.70      6.95 o
  -1   2  27       43.79       43.27      3.10 o
   0   2  27      229.92      249.25      8.35 o
   1   2  27       94.08      109.54      6.54 o
   2   2  27      271.91      277.30     10.02 o
   3   2  27       85.70       92.21      8.24 o
  -3   3  27        2.82        2.86      1.11 o
  -2   3  27      139.22      158.87      6.91 o
  -1   3  27        5.69        7.13      1.36 o
   0   3  27      475.08      513.00     13.84 o
   1   3  27       30.20       33.15      3.37 o
   2   3  27      108.24      124.72      6.23 o
   3   3  27      154.38      175.03     10.15 o
  -3   4  27       14.67       12.29      2.26 o
  -2   4  27      145.97      158.35      6.18 o
  -1   4  27      190.67      205.66      5.58 o
   0   4  27      197.72      206.22      6.68 o
   1   4  27      146.34      177.29      6.14 o
   2   4  27      131.66      120.64      8.19 o
  -1   5  27       27.21       27.07      4.11 o
   0   5  27       55.12       58.26      3.61 o
  -2   0  28        1.08        0.42      1.29 o
   0   0  28      519.23      557.80     61.45 o
   2   0  28       14.94       17.31      2.44 o
  -3   1  28       44.13       49.60      4.28 o
  -2   1  28       42.14       41.85      3.39 o
  -1   1  28       13.72       15.20      2.18 o
   0   1  28      290.29      302.45     20.96 o
   1   1  28      272.15      307.83      8.55 o
   2   1  28      285.55      313.79      9.46 o
  -3   2  28      843.01      872.42     19.83 o
  -2   2  28        0.15       -0.78      1.16 o
  -1   2  28      251.09      283.61     14.05 o
   0   2  28      191.08      207.31     11.87 o
   1   2  28       13.02       15.12      2.21 o
   2   2  28      104.30      127.70      6.79 o
  -2   3  28       20.84       20.69      2.66 o
  -1   3  28      276.22      288.65      7.16 o
   0   3  28       60.80       65.22      4.22 o
   1   3  28      213.45      237.31      9.92 o
  -1   4  28      202.55      246.23     12.14 o
   0   4  28       98.35       99.31      7.88 o
  -1   0  29       94.52       98.74      7.75 o
   1   0  29        5.51        5.15      2.02 o
  -2   1  29      222.20      222.61      8.24 o
  -1   1  29      226.05      237.33     10.28 o
   0   1  29      211.31      259.73     10.47 o
   1   1  29      186.66      212.18     20.29 o
  -2   2  29      330.87      293.80     12.51 o
  -1   2  29        8.44       10.21      1.52 o
   0   2  29      104.87      123.35      6.79 o
   1   2  29       63.87       72.22      4.85 o
 
